# Supplementary material for: Exploring Causal Associations Between Serum Inflammatory Markers and Female Reproductive Disorders: A Mendelian Randomisation Study
Source: Biomolecules. 2024 Dec 2;14(12):1544. doi: 10.3390/biom14121544 (PMC11674023; doi:10.3390/biom14121544)
Supplement: Supplementary file 1 [file biomolecules-14-01544-s001.zip]

Archive with 6 entries (6 files):
- Figures 1-3 for main manuscript.pdf
- Supplementary data file S1_single SNP analyses_Inflammation and reproductive conditions.xlsx
- Supplementary data file S2_leave-one-out analyses_Inflammation and reproductive conditions.xlsx
- Supplementary data file S3_Data harmonization_with f-statistics_Inflammation and reproductive conditions.xlsx
- Table S1.pdf
- Table S2.pdf
