# Supplementary material for: Exploring Causal Associations Between Serum Inflammatory Markers and Female Reproductive Disorders: A Mendelian Randomisation Study
Source: Biomolecules. 2024 Dec 2;14(12):1544. doi: 10.3390/biom14121544 (PMC11674023; doi:10.3390/biom14121544)
Supplement: Supplementary file 1 [file biomolecules-14-01544-s001.zip › Supplementary data file S1_single SNP analyses_Inflammation and reproductive conditions.xlsx]

## Sheet: IL-1b_single SNP
Polycystic Ovary Syndrome (finn-b-E4_PCOS)
	exposure	outcome	id.exposure	id.outcome	sample size	SNP	b	se	p
1	Interleukin-1-beta levels	Polycystic ovarian syndrome || id:finn-b-E4_POCS	jVlz1e	finn-b-E4_POCS	NA	rs62015704	-0.446396	0.796673	0.575258
2	Interleukin-1-beta levels	Polycystic ovarian syndrome || id:finn-b-E4_POCS	jVlz1e	finn-b-E4_POCS	NA	rs74694425	-0.263667	0.793975	0.739826
3	Interleukin-1-beta levels	Polycystic ovarian syndrome || id:finn-b-E4_POCS	jVlz1e	finn-b-E4_POCS	NA	rs9898641	0.218012	0.289862	0.451978
4	Interleukin-1-beta levels	Polycystic ovarian syndrome || id:finn-b-E4_POCS	jVlz1e	finn-b-E4_POCS	NA	All - Inverse variance weighted	0.0977955	0.257652	0.704268
5	Interleukin-1-beta levels	Polycystic ovarian syndrome || id:finn-b-E4_POCS	jVlz1e	finn-b-E4_POCS	NA	All - MR Egger	0.623118	0.990163	0.642416
Endometriosis (finn-b-N14_ENDOMETRIOSIS)
	exposure	outcome	id.exposure	id.outcome	sample size	SNP	b	se	p
1	Interleukin-1-beta levels	Endometriosis || id:finn-b-N14_ENDOMETRIOSIS	ThUArI	finn-b-N14_ENDOMETRIOSIS	NA	rs62015704	-0.385397	0.245841	0.116958
2	Interleukin-1-beta levels	Endometriosis || id:finn-b-N14_ENDOMETRIOSIS	ThUArI	finn-b-N14_ENDOMETRIOSIS	NA	rs74694425	0.0539234	0.243585	0.824801
3	Interleukin-1-beta levels	Endometriosis || id:finn-b-N14_ENDOMETRIOSIS	ThUArI	finn-b-N14_ENDOMETRIOSIS	NA	rs9898641	-0.0270669	0.0900591	0.76376
4	Interleukin-1-beta levels	Endometriosis || id:finn-b-N14_ENDOMETRIOSIS	ThUArI	finn-b-N14_ENDOMETRIOSIS	NA	All - Inverse variance weighted	-0.0561931	0.0819007	0.492643
5	Interleukin-1-beta levels	Endometriosis || id:finn-b-N14_ENDOMETRIOSIS	ThUArI	finn-b-N14_ENDOMETRIOSIS	NA	All - MR Egger	0.371036	0.305611	0.438636

## Sheet: IL-2_single SNP
Polycystic Ovary Syndrome (finn-b-E4_PCOS)
	exposure	outcome	id.exposure	id.outcome	sample size	SNP	b	se	p
1	Interleukin-2 levels	Polycystic ovarian syndrome || id:finn-b-E4_PCOS	cnwv2x	finn-b-E4_PCOS	NA	rs13412535	-0.301587	0.405329	0.456843
2	Interleukin-2 levels	Polycystic ovarian syndrome || id:finn-b-E4_PCOS	cnwv2x	finn-b-E4_PCOS	NA	rs2807544	0.627234	0.498723	0.208508
3	Interleukin-2 levels	Polycystic ovarian syndrome || id:finn-b-E4_PCOS	cnwv2x	finn-b-E4_PCOS	NA	rs80336398	-0.821045	0.442639	0.0636128
4	Interleukin-2 levels	Polycystic ovarian syndrome || id:finn-b-E4_PCOS	cnwv2x	finn-b-E4_PCOS	NA	rs4634519	-0.305313	0.506741	0.546839
5	Interleukin-2 levels	Polycystic ovarian syndrome || id:finn-b-E4_PCOS	cnwv2x	finn-b-E4_PCOS	NA	rs62124990	0.413015	0.297946	0.165683
6	Interleukin-2 levels	Polycystic ovarian syndrome || id:finn-b-E4_PCOS	cnwv2x	finn-b-E4_PCOS	NA	All - Inverse variance weighted	-0.00134394	0.254373	0.995785
7	Interleukin-2 levels	Polycystic ovarian syndrome || id:finn-b-E4_PCOS	cnwv2x	finn-b-E4_PCOS	NA	All - MR Egger	0.0333539	0.528237	0.953625
Endometriosis (finn-b-N14_ENDOMETRIOSIS)
	exposure	outcome	id.exposure	id.outcome	sample size	SNP	b	se	p
1	Interleukin-2 levels	Endometriosis || id:finn-b-N14_ENDOMETRIOSIS	BSDJMa	finn-b-N14_ENDOMETRIOSIS	NA	rs13412535	0.168934	0.125283	0.177525
2	Interleukin-2 levels	Endometriosis || id:finn-b-N14_ENDOMETRIOSIS	BSDJMa	finn-b-N14_ENDOMETRIOSIS	NA	rs2807544	-0.0289362	0.154894	0.851807
3	Interleukin-2 levels	Endometriosis || id:finn-b-N14_ENDOMETRIOSIS	BSDJMa	finn-b-N14_ENDOMETRIOSIS	NA	rs80336398	0.261935	0.140465	0.0622138
4	Interleukin-2 levels	Endometriosis || id:finn-b-N14_ENDOMETRIOSIS	BSDJMa	finn-b-N14_ENDOMETRIOSIS	NA	rs4634519	-0.413164	0.156225	0.00817706
5	Interleukin-2 levels	Endometriosis || id:finn-b-N14_ENDOMETRIOSIS	BSDJMa	finn-b-N14_ENDOMETRIOSIS	NA	rs62124990	0.160322	0.0912225	0.078836
6	Interleukin-2 levels	Endometriosis || id:finn-b-N14_ENDOMETRIOSIS	BSDJMa	finn-b-N14_ENDOMETRIOSIS	NA	All - Inverse variance weighted	0.0793457	0.102828	0.440328
7	Interleukin-2 levels	Endometriosis || id:finn-b-N14_ENDOMETRIOSIS	BSDJMa	finn-b-N14_ENDOMETRIOSIS	NA	All - MR Egger	0.293342	0.152697	0.150479

## Sheet: IL-4_single SNP
Polycystic Ovary Syndrome (finn-b-E4_PCOS)
	exposure	outcome	id.exposure	id.outcome	sample size	SNP	b	se	p
1	Interleukin-4 levels	Polycystic ovarian syndrome || id:finn-b-E4_PCOS	ZTKreW	finn-b-E4_PCOS	NA	rs10512267	-0.0424757	0.699029	0.951547
2	Interleukin-4 levels	Polycystic ovarian syndrome || id:finn-b-E4_PCOS	ZTKreW	finn-b-E4_PCOS	NA	rs116705532	0.225737	0.706926	0.749482
3	Interleukin-4 levels	Polycystic ovarian syndrome || id:finn-b-E4_PCOS	ZTKreW	finn-b-E4_PCOS	NA	rs117146485	-0.0827633	0.715458	0.907907
4	Interleukin-4 levels	Polycystic ovarian syndrome || id:finn-b-E4_PCOS	ZTKreW	finn-b-E4_PCOS	NA	rs9508291	-1.61516	0.784606	0.0395369
5	Interleukin-4 levels	Polycystic ovarian syndrome || id:finn-b-E4_PCOS	ZTKreW	finn-b-E4_PCOS	NA	rs7613691	-0.738028	0.736901	0.316571
6	Interleukin-4 levels	Polycystic ovarian syndrome || id:finn-b-E4_PCOS	ZTKreW	finn-b-E4_PCOS	NA	All - Inverse variance weighted	-0.399247	0.325007	0.219287
7	Interleukin-4 levels	Polycystic ovarian syndrome || id:finn-b-E4_PCOS	ZTKreW	finn-b-E4_PCOS	NA	All - MR Egger	-0.318106	0.710515	0.684716
Endometriosis (finn-b-N14_ENDOMETRIOSIS)
	exposure	outcome	id.exposure	id.outcome	sample size	SNP	b	se	p
1	Interleukin-4 levels	Endometriosis || id:finn-b-N14_ENDOMETRIOSIS	TVVjQV	finn-b-N14_ENDOMETRIOSIS	NA	rs10512267	0.416262	0.216019	0.0539838
2	Interleukin-4 levels	Endometriosis || id:finn-b-N14_ENDOMETRIOSIS	TVVjQV	finn-b-N14_ENDOMETRIOSIS	NA	rs116705532	-0.370885	0.226379	0.101351
3	Interleukin-4 levels	Endometriosis || id:finn-b-N14_ENDOMETRIOSIS	TVVjQV	finn-b-N14_ENDOMETRIOSIS	NA	rs117146485	0.204856	0.224008	0.360452
4	Interleukin-4 levels	Endometriosis || id:finn-b-N14_ENDOMETRIOSIS	TVVjQV	finn-b-N14_ENDOMETRIOSIS	NA	rs9508291	-0.0596659	0.244033	0.806845
5	Interleukin-4 levels	Endometriosis || id:finn-b-N14_ENDOMETRIOSIS	TVVjQV	finn-b-N14_ENDOMETRIOSIS	NA	rs7613691	0.0991549	0.225915	0.660732
6	Interleukin-4 levels	Endometriosis || id:finn-b-N14_ENDOMETRIOSIS	TVVjQV	finn-b-N14_ENDOMETRIOSIS	NA	All - Inverse variance weighted	0.0689569	0.134367	0.607811
7	Interleukin-4 levels	Endometriosis || id:finn-b-N14_ENDOMETRIOSIS	TVVjQV	finn-b-N14_ENDOMETRIOSIS	NA	All - MR Egger	-0.278033	0.197925	0.254737

## Sheet: IL-5_single SNP
Polycystic Ovary Syndrome (finn-b-E4_PCOS)
	exposure	outcome	id.exposure	id.outcome	sample size	SNP	b	se	p
1	Interleukin-5 levels	Polycystic ovarian syndrome || id:finn-b-E4_PCOS	JiXy9W	finn-b-E4_PCOS	NA	rs11680908	-0.0334093	0.482916	0.944844
2	Interleukin-5 levels	Polycystic ovarian syndrome || id:finn-b-E4_PCOS	JiXy9W	finn-b-E4_PCOS	NA	rs6737109	-0.401724	0.490517	0.412797
3	Interleukin-5 levels	Polycystic ovarian syndrome || id:finn-b-E4_PCOS	JiXy9W	finn-b-E4_PCOS	NA	rs73040130	-0.210008	0.470432	0.655298
4	Interleukin-5 levels	Polycystic ovarian syndrome || id:finn-b-E4_PCOS	JiXy9W	finn-b-E4_PCOS	NA	rs7767396	-0.160396	0.375578	0.669332
5	Interleukin-5 levels	Polycystic ovarian syndrome || id:finn-b-E4_PCOS	JiXy9W	finn-b-E4_PCOS	NA	rs72831687	-0.753388	0.434816	0.0831561
6	Interleukin-5 levels	Polycystic ovarian syndrome || id:finn-b-E4_PCOS	JiXy9W	finn-b-E4_PCOS	NA	All - Inverse variance weighted	-0.311103	0.198649	0.117326
7	Interleukin-5 levels	Polycystic ovarian syndrome || id:finn-b-E4_PCOS	JiXy9W	finn-b-E4_PCOS	NA	All - MR Egger	-0.515774	0.470759	0.353321
Endometriosis (finn-b-N14_ENDOMETRIOSIS)
	exposure	outcome	id.exposure	id.outcome	sample size	SNP	b	se	p
1	Interleukin-5 levels	Endometriosis || id:finn-b-N14_ENDOMETRIOSIS	BvHruo	finn-b-N14_ENDOMETRIOSIS	NA	rs11680908	0.109339	0.148823	0.462526
2	Interleukin-5 levels	Endometriosis || id:finn-b-N14_ENDOMETRIOSIS	BvHruo	finn-b-N14_ENDOMETRIOSIS	NA	rs6737109	0.0215517	0.151724	0.887044
3	Interleukin-5 levels	Endometriosis || id:finn-b-N14_ENDOMETRIOSIS	BvHruo	finn-b-N14_ENDOMETRIOSIS	NA	rs73040130	0.0712661	0.144428	0.621703
4	Interleukin-5 levels	Endometriosis || id:finn-b-N14_ENDOMETRIOSIS	BvHruo	finn-b-N14_ENDOMETRIOSIS	NA	rs7767396	0.0990099	0.116172	0.394063
5	Interleukin-5 levels	Endometriosis || id:finn-b-N14_ENDOMETRIOSIS	BvHruo	finn-b-N14_ENDOMETRIOSIS	NA	rs72831687	0.0496278	0.13285	0.708729
6	Interleukin-5 levels	Endometriosis || id:finn-b-N14_ENDOMETRIOSIS	BvHruo	finn-b-N14_ENDOMETRIOSIS	NA	All - Inverse variance weighted	0.0727219	0.0611661	0.234469
7	Interleukin-5 levels	Endometriosis || id:finn-b-N14_ENDOMETRIOSIS	BvHruo	finn-b-N14_ENDOMETRIOSIS	NA	All - MR Egger	0.0823565	0.144408	0.608386

## Sheet: IL-6_single SNP 
Polycystic Ovary Syndrome (finn-b-E4_PCOS)
	exposure	outcome	id.exposure	id.outcome	sample size	SNP	b	se	p
1	Interleukin-6 levels	Polycystic ovarian syndrome || id:finn-b-E4_PCOS	T6srRm	finn-b-E4_PCOS	NA	rs114373846	0.989336	0.795735	0.213757
2	Interleukin-6 levels	Polycystic ovarian syndrome || id:finn-b-E4_PCOS	T6srRm	finn-b-E4_PCOS	NA	rs72831623	0.926001	0.574759	0.107156
3	Interleukin-6 levels	Polycystic ovarian syndrome || id:finn-b-E4_PCOS	T6srRm	finn-b-E4_PCOS	NA	rs73273528	0.00973054	0.695734	0.988841
4	Interleukin-6 levels	Polycystic ovarian syndrome || id:finn-b-E4_PCOS	T6srRm	finn-b-E4_PCOS	NA	rs76856708	0.148373	0.750076	0.843193
5	Interleukin-6 levels	Polycystic ovarian syndrome || id:finn-b-E4_PCOS	T6srRm	finn-b-E4_PCOS	NA	rs13412535	0.457045	0.614261	0.456843
6	Interleukin-6 levels	Polycystic ovarian syndrome || id:finn-b-E4_PCOS	T6srRm	finn-b-E4_PCOS	NA	All - Inverse variance weighted	0.527988	0.30015	0.0785634
7	Interleukin-6 levels	Polycystic ovarian syndrome || id:finn-b-E4_PCOS	T6srRm	finn-b-E4_PCOS	NA	All - MR Egger	0.513686	0.731303	0.53301
Endometriosis (finn-b-N14_ENDOMETRIOSIS)
	exposure	outcome	id.exposure	id.outcome	sample size	SNP	b	se	p
1	Interleukin-6 levels	Endometriosis || id:finn-b-N14_ENDOMETRIOSIS	ROaL3H	finn-b-N14_ENDOMETRIOSIS	NA	rs114373846	-0.311611	0.251422	0.215199
2	Interleukin-6 levels	Endometriosis || id:finn-b-N14_ENDOMETRIOSIS	ROaL3H	finn-b-N14_ENDOMETRIOSIS	NA	rs72831623	0.273188	0.177395	0.12356
3	Interleukin-6 levels	Endometriosis || id:finn-b-N14_ENDOMETRIOSIS	ROaL3H	finn-b-N14_ENDOMETRIOSIS	NA	rs73273528	-0.316243	0.216692	0.144452
4	Interleukin-6 levels	Endometriosis || id:finn-b-N14_ENDOMETRIOSIS	ROaL3H	finn-b-N14_ENDOMETRIOSIS	NA	rs76856708	0.0325327	0.231681	0.888328
5	Interleukin-6 levels	Endometriosis || id:finn-b-N14_ENDOMETRIOSIS	ROaL3H	finn-b-N14_ENDOMETRIOSIS	NA	rs13412535	-0.256014	0.189863	0.177525
6	Interleukin-6 levels	Endometriosis || id:finn-b-N14_ENDOMETRIOSIS	ROaL3H	finn-b-N14_ENDOMETRIOSIS	NA	All - Inverse variance weighted	-0.0822392	0.124059	0.507391
7	Interleukin-6 levels	Endometriosis || id:finn-b-N14_ENDOMETRIOSIS	ROaL3H	finn-b-N14_ENDOMETRIOSIS	NA	All - MR Egger	-0.039521	0.349249	0.917051

## Sheet: IL-7_single SNP
Polycystic Ovary Syndrome (finn-b-E4_PCOS)
	exposure	outcome	id.exposure	id.outcome	sample size	SNP	b	se	p
1	Interleukin-7 levels	Polycystic ovarian syndrome || id:finn-b-E4_PCOS	jJsMUO	finn-b-E4_PCOS	NA	rs117509142	1.0159	0.477676	0.03344
2	Interleukin-7 levels	Polycystic ovarian syndrome || id:finn-b-E4_PCOS	jJsMUO	finn-b-E4_PCOS	NA	rs141425475	-0.401171	0.418323	0.337559
3	Interleukin-7 levels	Polycystic ovarian syndrome || id:finn-b-E4_PCOS	jJsMUO	finn-b-E4_PCOS	NA	rs144701438	-0.43038	0.485785	0.375647
4	Interleukin-7 levels	Polycystic ovarian syndrome || id:finn-b-E4_PCOS	jJsMUO	finn-b-E4_PCOS	NA	rs62006410	-0.240848	0.430315	0.575683
5	Interleukin-7 levels	Polycystic ovarian syndrome || id:finn-b-E4_PCOS	jJsMUO	finn-b-E4_PCOS	NA	rs75904417	-0.194935	0.475265	0.681688
6	Interleukin-7 levels	Polycystic ovarian syndrome || id:finn-b-E4_PCOS	jJsMUO	finn-b-E4_PCOS	NA	rs77981494	-0.191194	0.38876	0.622858
7	Interleukin-7 levels	Polycystic ovarian syndrome || id:finn-b-E4_PCOS	jJsMUO	finn-b-E4_PCOS	NA	rs142397827	-0.348628	0.440615	0.428809
8	Interleukin-7 levels	Polycystic ovarian syndrome || id:finn-b-E4_PCOS	jJsMUO	finn-b-E4_PCOS	NA	rs17091524	-0.0347279	0.439074	0.936958
9	Interleukin-7 levels	Polycystic ovarian syndrome || id:finn-b-E4_PCOS	jJsMUO	finn-b-E4_PCOS	NA	rs28793375	0.0586081	0.513431	0.909119
10	Interleukin-7 levels	Polycystic ovarian syndrome || id:finn-b-E4_PCOS	jJsMUO	finn-b-E4_PCOS	NA	All - Inverse variance weighted	-0.107909	0.14922	0.469586
11	Interleukin-7 levels	Polycystic ovarian syndrome || id:finn-b-E4_PCOS	jJsMUO	finn-b-E4_PCOS	NA	All - MR Egger	-0.167222	0.312768	0.609446
Endometriosis (finn-b-N14_ENDOMETRIOSIS)
	exposure	outcome	id.exposure	id.outcome	sample size	SNP	b	se	p
1	Interleukin-7 levels	Endometriosis || id:finn-b-N14_ENDOMETRIOSIS	s9vAQf	finn-b-N14_ENDOMETRIOSIS	NA	rs117509142	-0.0501529	0.150765	0.739393
2	Interleukin-7 levels	Endometriosis || id:finn-b-N14_ENDOMETRIOSIS	s9vAQf	finn-b-N14_ENDOMETRIOSIS	NA	rs141425475	0.248484	0.129889	0.0557425
3	Interleukin-7 levels	Endometriosis || id:finn-b-N14_ENDOMETRIOSIS	s9vAQf	finn-b-N14_ENDOMETRIOSIS	NA	rs144701438	0.0402573	0.151691	0.790709
4	Interleukin-7 levels	Endometriosis || id:finn-b-N14_ENDOMETRIOSIS	s9vAQf	finn-b-N14_ENDOMETRIOSIS	NA	rs62006410	-0.279383	0.132306	0.0347164
5	Interleukin-7 levels	Endometriosis || id:finn-b-N14_ENDOMETRIOSIS	s9vAQf	finn-b-N14_ENDOMETRIOSIS	NA	rs75904417	-0.140754	0.146054	0.335192
6	Interleukin-7 levels	Endometriosis || id:finn-b-N14_ENDOMETRIOSIS	s9vAQf	finn-b-N14_ENDOMETRIOSIS	NA	rs77981494	-0.158169	0.121862	0.194308
7	Interleukin-7 levels	Endometriosis || id:finn-b-N14_ENDOMETRIOSIS	s9vAQf	finn-b-N14_ENDOMETRIOSIS	NA	rs142397827	0.238419	0.136553	0.0808143
8	Interleukin-7 levels	Endometriosis || id:finn-b-N14_ENDOMETRIOSIS	s9vAQf	finn-b-N14_ENDOMETRIOSIS	NA	rs17091524	0.251015	0.135662	0.0642704
9	Interleukin-7 levels	Endometriosis || id:finn-b-N14_ENDOMETRIOSIS	s9vAQf	finn-b-N14_ENDOMETRIOSIS	NA	rs28793375	0.0579976	0.157509	0.712711
10	Interleukin-7 levels	Endometriosis || id:finn-b-N14_ENDOMETRIOSIS	s9vAQf	finn-b-N14_ENDOMETRIOSIS	NA	All - Inverse variance weighted	0.0210674	0.0681241	0.757131
11	Interleukin-7 levels	Endometriosis || id:finn-b-N14_ENDOMETRIOSIS	s9vAQf	finn-b-N14_ENDOMETRIOSIS	NA	All - MR Egger	0.228368	0.123637	0.107223

## Sheet: IL-8_single SNP
Polycystic Ovary Syndrome (finn-b-E4_PCOS)
	exposure	outcome	id.exposure	id.outcome	sample size	SNP	b	se	p
1	Interleukin-8 levels	Polycystic ovarian syndrome || id:finn-b-E4_PCOS	3a8PfL	finn-b-E4_PCOS	NA	rs11634944	0.0873147	0.494234	0.85977
2	Interleukin-8 levels	Polycystic ovarian syndrome || id:finn-b-E4_PCOS	3a8PfL	finn-b-E4_PCOS	NA	rs141926526	-0.627744	0.517483	0.225102
3	Interleukin-8 levels	Polycystic ovarian syndrome || id:finn-b-E4_PCOS	3a8PfL	finn-b-E4_PCOS	NA	rs2673604	-0.376777	0.484992	0.437234
4	Interleukin-8 levels	Polycystic ovarian syndrome || id:finn-b-E4_PCOS	3a8PfL	finn-b-E4_PCOS	NA	rs12075	0.7175	0.475833	0.131585
5	Interleukin-8 levels	Polycystic ovarian syndrome || id:finn-b-E4_PCOS	3a8PfL	finn-b-E4_PCOS	NA	All - Inverse variance weighted	-0.0254378	0.297136	0.931776
6	Interleukin-8 levels	Polycystic ovarian syndrome || id:finn-b-E4_PCOS	3a8PfL	finn-b-E4_PCOS	NA	All - MR Egger	-0.872686	0.707915	0.34291
Endometriosis (finn-b-N14_ENDOMETRIOSIS)
	exposure	outcome	id.exposure	id.outcome	sample size	SNP	b	se	p
1	Interleukin-8 levels	Endometriosis || id:finn-b-N14_ENDOMETRIOSIS	Q0pcIa	finn-b-N14_ENDOMETRIOSIS	NA	rs11634944	0.142504	0.152389	0.349719
2	Interleukin-8 levels	Endometriosis || id:finn-b-N14_ENDOMETRIOSIS	Q0pcIa	finn-b-N14_ENDOMETRIOSIS	NA	rs141926526	0.196292	0.156936	0.211016
3	Interleukin-8 levels	Endometriosis || id:finn-b-N14_ENDOMETRIOSIS	Q0pcIa	finn-b-N14_ENDOMETRIOSIS	NA	rs2673604	-0.114534	0.150079	0.445369
4	Interleukin-8 levels	Endometriosis || id:finn-b-N14_ENDOMETRIOSIS	Q0pcIa	finn-b-N14_ENDOMETRIOSIS	NA	rs12075	0.146667	0.146667	0.317311
5	Interleukin-8 levels	Endometriosis || id:finn-b-N14_ENDOMETRIOSIS	Q0pcIa	finn-b-N14_ENDOMETRIOSIS	NA	All - Inverse variance weighted	0.0907456	0.0756903	0.230564
6	Interleukin-8 levels	Endometriosis || id:finn-b-N14_ENDOMETRIOSIS	Q0pcIa	finn-b-N14_ENDOMETRIOSIS	NA	All - MR Egger	0.215137	0.202499	0.399367

## Sheet: IL-9_single SNP
Polycystic Ovary Syndrome (finn-b-E4_PCOS)
	exposure	outcome	id.exposure	id.outcome	sample size	SNP	b	se	p
1	Interleukin-9 levels	Polycystic ovarian syndrome || id:finn-b-E4_PCOS	BB3P4H	finn-b-E4_PCOS	NA	rs4880409	0.97079	0.829508	0.241872
2	Interleukin-9 levels	Polycystic ovarian syndrome || id:finn-b-E4_PCOS	BB3P4H	finn-b-E4_PCOS	NA	rs7242404	-0.990228	0.512215	0.0532082
3	Interleukin-9 levels	Polycystic ovarian syndrome || id:finn-b-E4_PCOS	BB3P4H	finn-b-E4_PCOS	NA	rs76963786	-0.826876	0.47644	0.0826468
4	Interleukin-9 levels	Polycystic ovarian syndrome || id:finn-b-E4_PCOS	BB3P4H	finn-b-E4_PCOS	NA	rs41294750	0.217701	0.478372	0.649047
5	Interleukin-9 levels	Polycystic ovarian syndrome || id:finn-b-E4_PCOS	BB3P4H	finn-b-E4_PCOS	NA	rs61867538	-0.245373	0.390914	0.530207
6	Interleukin-9 levels	Polycystic ovarian syndrome || id:finn-b-E4_PCOS	BB3P4H	finn-b-E4_PCOS	NA	rs7232268	-0.100399	0.528815	0.849422
7	Interleukin-9 levels	Polycystic ovarian syndrome || id:finn-b-E4_PCOS	BB3P4H	finn-b-E4_PCOS	NA	All - Inverse variance weighted	-0.290543	0.235802	0.217894
8	Interleukin-9 levels	Polycystic ovarian syndrome || id:finn-b-E4_PCOS	BB3P4H	finn-b-E4_PCOS	NA	All - MR Egger	0.406093	0.477582	0.443056
Endometriosis (finn-b-N14_ENDOMETRIOSIS)
	exposure	outcome	id.exposure	id.outcome	samplesize	SNP	b	se	p
1	Interleukin-9 levels	Endometriosis || id:finn-b-N14_ENDOMETRIOSIS	ZA6r7r	finn-b-N14_ENDOMETRIOSIS	NA	rs4880409	0.402385	0.257824	0.118596
2	Interleukin-9 levels	Endometriosis || id:finn-b-N14_ENDOMETRIOSIS	ZA6r7r	finn-b-N14_ENDOMETRIOSIS	NA	rs7242404	-0.012215	0.15798	0.938369
3	Interleukin-9 levels	Endometriosis || id:finn-b-N14_ENDOMETRIOSIS	ZA6r7r	finn-b-N14_ENDOMETRIOSIS	NA	rs76963786	0.164398	0.147993	0.266633
4	Interleukin-9 levels	Endometriosis || id:finn-b-N14_ENDOMETRIOSIS	ZA6r7r	finn-b-N14_ENDOMETRIOSIS	NA	rs41294750	0.17103	0.14798	0.247776
5	Interleukin-9 levels	Endometriosis || id:finn-b-N14_ENDOMETRIOSIS	ZA6r7r	finn-b-N14_ENDOMETRIOSIS	NA	rs61867538	0.0776781	0.120864	0.520424
6	Interleukin-9 levels	Endometriosis || id:finn-b-N14_ENDOMETRIOSIS	ZA6r7r	finn-b-N14_ENDOMETRIOSIS	NA	rs7232268	0.23378	0.163103	0.151763
7	Interleukin-9 levels	Endometriosis || id:finn-b-N14_ENDOMETRIOSIS	ZA6r7r	finn-b-N14_ENDOMETRIOSIS	NA	All - Inverse variance weighted	0.138567	0.062934	0.0276801
8	Interleukin-9 levels	Endometriosis || id:finn-b-N14_ENDOMETRIOSIS	ZA6r7r	finn-b-N14_ENDOMETRIOSIS	NA	All - MR Egger	0.262388	0.146401	0.147562

## Sheet: IL-10_single SNP
Polycystic Ovary Syndrome (finn-b-E4_PCOS)
	exposure	outcome	id.exposure	id.outcome	sample size	SNP	b	se	p
1	Interleukin-10 levels	Polycystic ovarian syndrome || id:finn-b-E4_PCOS	Pml39o	finn-b-E4_PCOS	NA	rs10457128	-0.724855	0.684393	0.289544
2	Interleukin-10 levels	Polycystic ovarian syndrome || id:finn-b-E4_PCOS	Pml39o	finn-b-E4_PCOS	NA	rs10493718	0.801818	0.705455	0.255706
3	Interleukin-10 levels	Polycystic ovarian syndrome || id:finn-b-E4_PCOS	Pml39o	finn-b-E4_PCOS	NA	rs11206302	-0.0260723	0.735913	0.971738
4	Interleukin-10 levels	Polycystic ovarian syndrome || id:finn-b-E4_PCOS	Pml39o	finn-b-E4_PCOS	NA	rs2086656	-0.00506971	0.761724	0.99469
5	Interleukin-10 levels	Polycystic ovarian syndrome || id:finn-b-E4_PCOS	Pml39o	finn-b-E4_PCOS	NA	rs7088799	-1.473	0.687793	0.0322226
6	Interleukin-10 levels	Polycystic ovarian syndrome || id:finn-b-E4_PCOS	Pml39o	finn-b-E4_PCOS	NA	rs282258	-0.193548	0.577621	0.737566
7	Interleukin-10 levels	Polycystic ovarian syndrome || id:finn-b-E4_PCOS	Pml39o	finn-b-E4_PCOS	NA	rs3025021	-0.74868	0.636748	0.23968
8	Interleukin-10 levels	Polycystic ovarian syndrome || id:finn-b-E4_PCOS	Pml39o	finn-b-E4_PCOS	NA	rs465757	-0.341667	0.711905	0.631275
9	Interleukin-10 levels	Polycystic ovarian syndrome || id:finn-b-E4_PCOS	Pml39o	finn-b-E4_PCOS	NA	rs6085948	-0.280612	0.714286	0.694425
10	Interleukin-10 levels	Polycystic ovarian syndrome || id:finn-b-E4_PCOS	Pml39o	finn-b-E4_PCOS	NA	rs6458375	0.0306554	0.713531	0.965731
11	Interleukin-10 levels	Polycystic ovarian syndrome || id:finn-b-E4_PCOS	Pml39o	finn-b-E4_PCOS	NA	All - Inverse variance weighted	-0.316089	0.217242	0.145667
12	Interleukin-10 levels	Polycystic ovarian syndrome || id:finn-b-E4_PCOS	Pml39o	finn-b-E4_PCOS	NA	All - MR Egger	2.28809	1.95708	0.276003
Endometriosis (finn-b-N14_ENDOMETRIOSIS)
	exposure	outcome	id.exposure	id.outcome	sample size	SNP	b	se	p
1	Interleukin-10 levels	Endometriosis || id:finn-b-N14_ENDOMETRIOSIS	HZVWG0	finn-b-N14_ENDOMETRIOSIS	NA	rs10457128	0.0554913	0.211561	0.793094
2	Interleukin-10 levels	Endometriosis || id:finn-b-N14_ENDOMETRIOSIS	HZVWG0	finn-b-N14_ENDOMETRIOSIS	NA	rs10493718	-0.0863636	0.219091	0.69344
3	Interleukin-10 levels	Endometriosis || id:finn-b-N14_ENDOMETRIOSIS	HZVWG0	finn-b-N14_ENDOMETRIOSIS	NA	rs11206302	-0.114382	0.226241	0.613154
4	Interleukin-10 levels	Endometriosis || id:finn-b-N14_ENDOMETRIOSIS	HZVWG0	finn-b-N14_ENDOMETRIOSIS	NA	rs2086656	-0.0139417	0.235741	0.952841
5	Interleukin-10 levels	Endometriosis || id:finn-b-N14_ENDOMETRIOSIS	HZVWG0	finn-b-N14_ENDOMETRIOSIS	NA	rs7088799	-0.131455	0.212441	0.536058
6	Interleukin-10 levels	Endometriosis || id:finn-b-N14_ENDOMETRIOSIS	HZVWG0	finn-b-N14_ENDOMETRIOSIS	NA	rs282258	-0.0231855	0.178427	0.896611
7	Interleukin-10 levels	Endometriosis || id:finn-b-N14_ENDOMETRIOSIS	HZVWG0	finn-b-N14_ENDOMETRIOSIS	NA	rs3025021	-0.0147835	0.197466	0.940321
8	Interleukin-10 levels	Endometriosis || id:finn-b-N14_ENDOMETRIOSIS	HZVWG0	finn-b-N14_ENDOMETRIOSIS	NA	rs465757	0.216667	0.219048	0.322599
9	Interleukin-10 levels	Endometriosis || id:finn-b-N14_ENDOMETRIOSIS	HZVWG0	finn-b-N14_ENDOMETRIOSIS	NA	rs6085948	0.252041	0.220408	0.252823
10	Interleukin-10 levels	Endometriosis || id:finn-b-N14_ENDOMETRIOSIS	HZVWG0	finn-b-N14_ENDOMETRIOSIS	NA	rs6458375	-0.267442	0.221987	0.228295
11	Interleukin-10 levels	Endometriosis || id:finn-b-N14_ENDOMETRIOSIS	HZVWG0	finn-b-N14_ENDOMETRIOSIS	NA	All - Inverse variance weighted	-0.0125811	0.0671702	0.851424
12	Interleukin-10 levels	Endometriosis || id:finn-b-N14_ENDOMETRIOSIS	HZVWG0	finn-b-N14_ENDOMETRIOSIS	NA	All - MR Egger	-0.334017	0.604223	0.595502

## Sheet: IL-12_single SNP
Polycystic Ovary Syndrome (finn-b-E4_PCOS)
	exposure	outcome	id.exposure	id.outcome	sample size	SNP	b	se	p
1	Interleukin-12 levels	Polycystic ovarian syndrome || id:finn-b-E4_PCOS	ZmhNIt	finn-b-E4_PCOS	NA	rs10948472	-0.344043	0.768407	0.654344
2	Interleukin-12 levels	Polycystic ovarian syndrome || id:finn-b-E4_PCOS	ZmhNIt	finn-b-E4_PCOS	NA	rs12199215	-0.419405	0.524257	0.423711
3	Interleukin-12 levels	Polycystic ovarian syndrome || id:finn-b-E4_PCOS	ZmhNIt	finn-b-E4_PCOS	NA	rs282258	-0.263014	0.784932	0.737566
4	Interleukin-12 levels	Polycystic ovarian syndrome || id:finn-b-E4_PCOS	ZmhNIt	finn-b-E4_PCOS	NA	rs2893923	-1.76649	0.672432	0.00861389
5	Interleukin-12 levels	Polycystic ovarian syndrome || id:finn-b-E4_PCOS	ZmhNIt	finn-b-E4_PCOS	NA	rs71361173	-0.508108	0.768468	0.508487
6	Interleukin-12 levels	Polycystic ovarian syndrome || id:finn-b-E4_PCOS	ZmhNIt	finn-b-E4_PCOS	NA	rs72831623	0.955044	0.592786	0.107156
7	Interleukin-12 levels	Polycystic ovarian syndrome || id:finn-b-E4_PCOS	ZmhNIt	finn-b-E4_PCOS	NA	rs782107	0.981333	0.757333	0.195053
8	Interleukin-12 levels	Polycystic ovarian syndrome || id:finn-b-E4_PCOS	ZmhNIt	finn-b-E4_PCOS	NA	rs79121401	0.556417	0.703317	0.428867
9	Interleukin-12 levels	Polycystic ovarian syndrome || id:finn-b-E4_PCOS	ZmhNIt	finn-b-E4_PCOS	NA	All - Inverse variance weighted	-0.100108	0.326243	0.758957
10	Interleukin-12 levels	Polycystic ovarian syndrome || id:finn-b-E4_PCOS	ZmhNIt	finn-b-E4_PCOS	NA	All - MR Egger	0.621003	0.822535	0.478834
Endometriosis (finn-b-N14_ENDOMETRIOSIS)
	exposure	outcome	id.exposure	id.outcome	sample size	SNP	b	se	p
1	Interleukin-12 levels	Endometriosis || id:finn-b-N14_ENDOMETRIOSIS	ZIZOU1	finn-b-N14_ENDOMETRIOSIS	NA	rs10948472	0.00803213	0.236948	0.972958
2	Interleukin-12 levels	Endometriosis || id:finn-b-N14_ENDOMETRIOSIS	ZIZOU1	finn-b-N14_ENDOMETRIOSIS	NA	rs12199215	-0.0954617	0.161972	0.555612
3	Interleukin-12 levels	Endometriosis || id:finn-b-N14_ENDOMETRIOSIS	ZIZOU1	finn-b-N14_ENDOMETRIOSIS	NA	rs282258	-0.0315068	0.242466	0.896611
4	Interleukin-12 levels	Endometriosis || id:finn-b-N14_ENDOMETRIOSIS	ZIZOU1	finn-b-N14_ENDOMETRIOSIS	NA	rs2893923	-0.254054	0.207568	0.220968
5	Interleukin-12 levels	Endometriosis || id:finn-b-N14_ENDOMETRIOSIS	ZIZOU1	finn-b-N14_ENDOMETRIOSIS	NA	rs71361173	0.152252	0.237838	0.522074
6	Interleukin-12 levels	Endometriosis || id:finn-b-N14_ENDOMETRIOSIS	ZIZOU1	finn-b-N14_ENDOMETRIOSIS	NA	rs72831623	0.281756	0.182959	0.12356
7	Interleukin-12 levels	Endometriosis || id:finn-b-N14_ENDOMETRIOSIS	ZIZOU1	finn-b-N14_ENDOMETRIOSIS	NA	rs782107	-0.0426667	0.234667	0.855725
8	Interleukin-12 levels	Endometriosis || id:finn-b-N14_ENDOMETRIOSIS	ZIZOU1	finn-b-N14_ENDOMETRIOSIS	NA	rs79121401	-0.194124	0.234859	0.40849
9	Interleukin-12 levels	Endometriosis || id:finn-b-N14_ENDOMETRIOSIS	ZIZOU1	finn-b-N14_ENDOMETRIOSIS	NA	All - Inverse variance weighted	-0.0172992	0.0745378	0.816471
10	Interleukin-12 levels	Endometriosis || id:finn-b-N14_ENDOMETRIOSIS	ZIZOU1	finn-b-N14_ENDOMETRIOSIS	NA	All - MR Egger	0.0465476	0.192204	0.816708

[truncated: 8 more sheets: IL-13_single SNP, IL-16_single SNP, IL-17_single SNP, IL-18_single SNP, CCL2_single SNP, CRP_single SNP, IFN-Y_single SNP, TNF-A_single SNP]
