# Supplementary material for: Exploring Causal Associations Between Serum Inflammatory Markers and Female Reproductive Disorders: A Mendelian Randomisation Study
Source: Biomolecules. 2024 Dec 2;14(12):1544. doi: 10.3390/biom14121544 (PMC11674023; doi:10.3390/biom14121544)
Supplement: Supplementary file 1 [file biomolecules-14-01544-s001.zip › Supplementary data file S2_leave-one-out analyses_Inflammation and reproductive conditions.xlsx]

## Sheet: IL-1b_leave-one-out
Polycystic Ovary Syndrome (finn-b-E4_PCOS)
	exposure	outcome	id.exposure	id.outcome	sample size	SNP	b	se	p
1	Interleukin-1-beta levels	Polycystic ovarian syndrome || id:finn-b-E4_PCOS	jVlz1e	finn-b-E4_PCOS	NA	rs62015704	0.161363	0.272284	0.55343
2	Interleukin-1-beta levels	Polycystic ovarian syndrome || id:finn-b-E4_PCOS	jVlz1e	finn-b-E4_PCOS	NA	rs74694425	0.14034	0.272393	0.606406
3	Interleukin-1-beta levels	Polycystic ovarian syndrome || id:finn-b-E4_PCOS	jVlz1e	finn-b-E4_PCOS	NA	rs9898641	-0.354721	0.562377	0.528201
4	Interleukin-1-beta levels	Polycystic ovarian syndrome || id:finn-b-E4_PCOS	jVlz1e	finn-b-E4_PCOS	NA	All	0.0977955	0.257652	0.704268
Endometriosis (finn-b-N14_ENDOMETRIOSIS)
	exposure	outcome	id.exposure	id.outcome	sample size	SNP	b	se	p
1	Interleukin-1-beta levels	Endometriosis || id:finn-b-N14_ENDOMETRIOSIS	ThUArI	finn-b-N14_ENDOMETRIOSIS	NA	rs62015704	-0.0173273	0.0844706	0.837472
2	Interleukin-1-beta levels	Endometriosis || id:finn-b-N14_ENDOMETRIOSIS	ThUArI	finn-b-N14_ENDOMETRIOSIS	NA	rs74694425	-0.0694645	0.115736	0.548374
3	Interleukin-1-beta levels	Endometriosis || id:finn-b-N14_ENDOMETRIOSIS	ThUArI	finn-b-N14_ENDOMETRIOSIS	NA	rs9898641	-0.163712	0.219651	0.456074
4	Interleukin-1-beta levels	Endometriosis || id:finn-b-N14_ENDOMETRIOSIS	ThUArI	finn-b-N14_ENDOMETRIOSIS	NA	All	-0.0561931	0.0819007	0.492643

## Sheet: IL-2_leave-one-out
Polycystic Ovary Syndrome (finn-b-E4_PCOS)
	exposure	outcome	id.exposure	id.outcome	sample size	SNP	b	se	p
1	Interleukin-2 levels	Polycystic ovarian syndrome || id:finn-b-E4_PCOS	cnwv2x	finn-b-E4_PCOS	NA	rs13412535	0.073913	0.313814	0.813796
2	Interleukin-2 levels	Polycystic ovarian syndrome || id:finn-b-E4_PCOS	cnwv2x	finn-b-E4_PCOS	NA	rs2807544	-0.0972537	0.276181	0.724736
3	Interleukin-2 levels	Polycystic ovarian syndrome || id:finn-b-E4_PCOS	cnwv2x	finn-b-E4_PCOS	NA	rs80336398	0.164238	0.222081	0.459581
4	Interleukin-2 levels	Polycystic ovarian syndrome || id:finn-b-E4_PCOS	cnwv2x	finn-b-E4_PCOS	NA	rs4634519	0.0433662	0.306215	0.88738
5	Interleukin-2 levels	Polycystic ovarian syndrome || id:finn-b-E4_PCOS	cnwv2x	finn-b-E4_PCOS	NA	rs62124990	-0.245657	0.288967	0.395258
6	Interleukin-2 levels	Polycystic ovarian syndrome || id:finn-b-E4_PCOS	cnwv2x	finn-b-E4_PCOS	NA	All	-0.00134394	0.254373	0.995785
Endometriosis (finn-b-N14_ENDOMETRIOSIS)
	exposure	outcome	id.exposure	id.outcome	sample size	SNP	b	se	p
1	Interleukin-2 levels	Endometriosis || id:finn-b-N14_ENDOMETRIOSIS	BSDJMa	finn-b-N14_ENDOMETRIOSIS	NA	rs13412535	0.0568305	0.129614	0.661053
2	Interleukin-2 levels	Endometriosis || id:finn-b-N14_ENDOMETRIOSIS	BSDJMa	finn-b-N14_ENDOMETRIOSIS	NA	rs2807544	0.0957255	0.124699	0.442695
3	Interleukin-2 levels	Endometriosis || id:finn-b-N14_ENDOMETRIOSIS	BSDJMa	finn-b-N14_ENDOMETRIOSIS	NA	rs80336398	0.0446252	0.119431	0.708666
4	Interleukin-2 levels	Endometriosis || id:finn-b-N14_ENDOMETRIOSIS	BSDJMa	finn-b-N14_ENDOMETRIOSIS	NA	rs4634519	0.152395	0.0601663	0.0113122
5	Interleukin-2 levels	Endometriosis || id:finn-b-N14_ENDOMETRIOSIS	BSDJMa	finn-b-N14_ENDOMETRIOSIS	NA	rs62124990	0.0299622	0.143352	0.83444
6	Interleukin-2 levels	Endometriosis || id:finn-b-N14_ENDOMETRIOSIS	BSDJMa	finn-b-N14_ENDOMETRIOSIS	NA	All	0.0793457	0.102828	0.440328

## Sheet: IL-4_leave-one-out
Polycystic Ovary Syndrome (finn-b-E4_PCOS)
	exposure	outcome	id.exposure	id.outcome	sample size	SNP	b	se	p
1	Interleukin-4 levels	Polycystic ovarian syndrome || id:finn-b-E4_PCOS	ZTKreW	finn-b-E4_PCOS	NA	rs10512267	-0.49764	0.397551	0.210656
2	Interleukin-4 levels	Polycystic ovarian syndrome || id:finn-b-E4_PCOS	ZTKreW	finn-b-E4_PCOS	NA	rs116705532	-0.566754	0.365978	0.121478
3	Interleukin-4 levels	Polycystic ovarian syndrome || id:finn-b-E4_PCOS	ZTKreW	finn-b-E4_PCOS	NA	rs117146485	-0.481537	0.399873	0.228503
4	Interleukin-4 levels	Polycystic ovarian syndrome || id:finn-b-E4_PCOS	ZTKreW	finn-b-E4_PCOS	NA	rs9508291	-0.147401	0.357083	0.679758
5	Interleukin-4 levels	Polycystic ovarian syndrome || id:finn-b-E4_PCOS	ZTKreW	finn-b-E4_PCOS	NA	rs7613691	-0.317433	0.39605	0.422845
6	Interleukin-4 levels	Polycystic ovarian syndrome || id:finn-b-E4_PCOS	ZTKreW	finn-b-E4_PCOS	NA	All	-0.399247	0.325007	0.219287
Endometriosis (finn-b-N14_ENDOMETRIOSIS)
	exposure	outcome	id.exposure	id.outcome	sample size	SNP	b	se	p
1	Interleukin-4 levels	Endometriosis || id:finn-b-N14_ENDOMETRIOSIS	TVVjQV	finn-b-N14_ENDOMETRIOSIS	NA	rs10512267	-0.0291958	0.127677	0.819126
2	Interleukin-4 levels	Endometriosis || id:finn-b-N14_ENDOMETRIOSIS	TVVjQV	finn-b-N14_ENDOMETRIOSIS	NA	rs116705532	0.179355	0.113414	0.113784
3	Interleukin-4 levels	Endometriosis || id:finn-b-N14_ENDOMETRIOSIS	TVVjQV	finn-b-N14_ENDOMETRIOSIS	NA	rs117146485	0.033934	0.168169	0.840085
4	Interleukin-4 levels	Endometriosis || id:finn-b-N14_ENDOMETRIOSIS	TVVjQV	finn-b-N14_ENDOMETRIOSIS	NA	rs9508291	0.0957989	0.166449	0.564922
5	Interleukin-4 levels	Endometriosis || id:finn-b-N14_ENDOMETRIOSIS	TVVjQV	finn-b-N14_ENDOMETRIOSIS	NA	rs7613691	0.0613384	0.173348	0.723455
6	Interleukin-4 levels	Endometriosis || id:finn-b-N14_ENDOMETRIOSIS	TVVjQV	finn-b-N14_ENDOMETRIOSIS	NA	All	0.0689569	0.134367	0.607811

## Sheet: IL-5_leave-one-out
Polycystic Ovary Syndrome (finn-b-E4_PCOS)
	exposure	outcome	id.exposure	id.outcome	sample size	SNP	b	se	p
1	Interleukin-5 levels	Polycystic ovarian syndrome || id:finn-b-E4_PCOS	JiXy9W	finn-b-E4_PCOS	NA	rs11680908	-0.367662	0.217942	0.0916084
2	Interleukin-5 levels	Polycystic ovarian syndrome || id:finn-b-E4_PCOS	JiXy9W	finn-b-E4_PCOS	NA	rs6737109	-0.293324	0.217263	0.176986
3	Interleukin-5 levels	Polycystic ovarian syndrome || id:finn-b-E4_PCOS	JiXy9W	finn-b-E4_PCOS	NA	rs73040130	-0.333041	0.219145	0.12858
4	Interleukin-5 levels	Polycystic ovarian syndrome || id:finn-b-E4_PCOS	JiXy9W	finn-b-E4_PCOS	NA	rs7767396	-0.369639	0.23407	0.114294
5	Interleukin-5 levels	Polycystic ovarian syndrome || id:finn-b-E4_PCOS	JiXy9W	finn-b-E4_PCOS	NA	rs72831687	-0.19444	0.223316	0.383922
6	Interleukin-5 levels	Polycystic ovarian syndrome || id:finn-b-E4_PCOS	JiXy9W	finn-b-E4_PCOS	NA	All	-0.311103	0.198649	0.117326
Endometriosis (finn-b-N14_ENDOMETRIOSIS)
	exposure	outcome	id.exposure	id.outcome	sample size	SNP	b	se	p
1	Interleukin-5 levels	Endometriosis || id:finn-b-N14_ENDOMETRIOSIS	BvHruo	finn-b-N14_ENDOMETRIOSIS	NA	rs11680908	0.0652793	0.0670949	0.330583
2	Interleukin-5 levels	Endometriosis || id:finn-b-N14_ENDOMETRIOSIS	BvHruo	finn-b-N14_ENDOMETRIOSIS	NA	rs6737109	0.082652	0.0668381	0.216235
3	Interleukin-5 levels	Endometriosis || id:finn-b-N14_ENDOMETRIOSIS	BvHruo	finn-b-N14_ENDOMETRIOSIS	NA	rs73040130	0.0730401	0.0675202	0.279363
4	Interleukin-5 levels	Endometriosis || id:finn-b-N14_ENDOMETRIOSIS	BvHruo	finn-b-N14_ENDOMETRIOSIS	NA	rs7767396	0.0626393	0.071946	0.383949
5	Interleukin-5 levels	Endometriosis || id:finn-b-N14_ENDOMETRIOSIS	BvHruo	finn-b-N14_ENDOMETRIOSIS	NA	rs72831687	0.0789344	0.0689037	0.251971
6	Interleukin-5 levels	Endometriosis || id:finn-b-N14_ENDOMETRIOSIS	BvHruo	finn-b-N14_ENDOMETRIOSIS	NA	All	0.0727219	0.0611661	0.234469

## Sheet: IL-6_leave-one-out 
Polycystic Ovary Syndrome (finn-b-E4_PCOS)
	exposure	outcome	id.exposure	id.outcome	sample size	SNP	b	se	p
1	Interleukin-6 levels	Polycystic ovarian syndrome || id:finn-b-E4_PCOS	T6srRm	finn-b-E4_PCOS	NA	rs114373846	0.45146	0.324089	0.163617
2	Interleukin-6 levels	Polycystic ovarian syndrome || id:finn-b-E4_PCOS	T6srRm	finn-b-E4_PCOS	NA	rs72831623	0.378745	0.351953	0.281872
3	Interleukin-6 levels	Polycystic ovarian syndrome || id:finn-b-E4_PCOS	T6srRm	finn-b-E4_PCOS	NA	rs73273528	0.646503	0.332703	0.0519942
4	Interleukin-6 levels	Polycystic ovarian syndrome || id:finn-b-E4_PCOS	T6srRm	finn-b-E4_PCOS	NA	rs76856708	0.600364	0.327515	0.0667893
5	Interleukin-6 levels	Polycystic ovarian syndrome || id:finn-b-E4_PCOS	T6srRm	finn-b-E4_PCOS	NA	rs13412535	0.55024	0.344016	0.109718
6	Interleukin-6 levels	Polycystic ovarian syndrome || id:finn-b-E4_PCOS	T6srRm	finn-b-E4_PCOS	NA	All	0.527988	0.30015	0.0785634
Endometriosis (finn-b-N14_ENDOMETRIOSIS)
	exposure	outcome	id.exposure	id.outcome	sample size	SNP	b	se	p
1	Interleukin-6 levels	Endometriosis || id:finn-b-N14_ENDOMETRIOSIS	ROaL3H	finn-b-N14_ENDOMETRIOSIS	NA	rs114373846	-0.0457512	0.143358	0.749621
2	Interleukin-6 levels	Endometriosis || id:finn-b-N14_ENDOMETRIOSIS	ROaL3H	finn-b-N14_ENDOMETRIOSIS	NA	rs72831623	-0.217523	0.109443	0.0468621
3	Interleukin-6 levels	Endometriosis || id:finn-b-N14_ENDOMETRIOSIS	ROaL3H	finn-b-N14_ENDOMETRIOSIS	NA	rs73273528	-0.0292049	0.141765	0.836784
4	Interleukin-6 levels	Endometriosis || id:finn-b-N14_ENDOMETRIOSIS	ROaL3H	finn-b-N14_ENDOMETRIOSIS	NA	rs76856708	-0.104366	0.15319	0.495691
5	Interleukin-6 levels	Endometriosis || id:finn-b-N14_ENDOMETRIOSIS	ROaL3H	finn-b-N14_ENDOMETRIOSIS	NA	rs13412535	-0.027161	0.151074	0.85732
6	Interleukin-6 levels	Endometriosis || id:finn-b-N14_ENDOMETRIOSIS	ROaL3H	finn-b-N14_ENDOMETRIOSIS	NA	All	-0.0822392	0.124059	0.507391

## Sheet: IL-7_leave-one-out 
Polycystic Ovary Syndrome (finn-b-E4_PCOS)
	exposure	outcome	id.exposure	id.outcome	sample size	SNP	b	se	p
1	Interleukin-7 levels	Polycystic ovarian syndrome || id:finn-b-E4_PCOS	jJsMUO	finn-b-E4_PCOS	NA	rs117509142	-0.229437	0.157081	0.144119
2	Interleukin-7 levels	Polycystic ovarian syndrome || id:finn-b-E4_PCOS	jJsMUO	finn-b-E4_PCOS	NA	rs141425475	-0.0651532	0.159728	0.683346
3	Interleukin-7 levels	Polycystic ovarian syndrome || id:finn-b-E4_PCOS	jJsMUO	finn-b-E4_PCOS	NA	rs144701438	-0.0743122	0.156801	0.635552
4	Interleukin-7 levels	Polycystic ovarian syndrome || id:finn-b-E4_PCOS	jJsMUO	finn-b-E4_PCOS	NA	rs62006410	-0.0897381	0.159092	0.572709
5	Interleukin-7 levels	Polycystic ovarian syndrome || id:finn-b-E4_PCOS	jJsMUO	finn-b-E4_PCOS	NA	rs75904417	-0.0983918	0.157574	0.532354
6	Interleukin-7 levels	Polycystic ovarian syndrome || id:finn-b-E4_PCOS	jJsMUO	finn-b-E4_PCOS	NA	rs77981494	-0.0935185	0.161824	0.563331
7	Interleukin-7 levels	Polycystic ovarian syndrome || id:finn-b-E4_PCOS	jJsMUO	finn-b-E4_PCOS	NA	rs142397827	-0.0767235	0.158592	0.628542
8	Interleukin-7 levels	Polycystic ovarian syndrome || id:finn-b-E4_PCOS	jJsMUO	finn-b-E4_PCOS	NA	rs17091524	-0.117465	0.159139	0.460438
9	Interleukin-7 levels	Polycystic ovarian syndrome || id:finn-b-E4_PCOS	jJsMUO	finn-b-E4_PCOS	NA	rs28793375	-0.123272	0.155952	0.429266
10	Interleukin-7 levels	Polycystic ovarian syndrome || id:finn-b-E4_PCOS	jJsMUO	finn-b-E4_PCOS	NA	All	-0.107909	0.14922	0.469586
Endometriosis (finn-b-N14_ENDOMETRIOSIS)
	exposure	outcome	id.exposure	id.outcome	sample size	SNP	b	se	p
1	Interleukin-7 levels	Endometriosis || id:finn-b-N14_ENDOMETRIOSIS	s9vAQf	finn-b-N14_ENDOMETRIOSIS	NA	rs117509142	0.0284862	0.0759804	0.707724
2	Interleukin-7 levels	Endometriosis || id:finn-b-N14_ENDOMETRIOSIS	s9vAQf	finn-b-N14_ENDOMETRIOSIS	NA	rs141425475	-0.0120463	0.0695968	0.862583
3	Interleukin-7 levels	Endometriosis || id:finn-b-N14_ENDOMETRIOSIS	s9vAQf	finn-b-N14_ENDOMETRIOSIS	NA	rs144701438	0.0190952	0.0764394	0.802735
4	Interleukin-7 levels	Endometriosis || id:finn-b-N14_ENDOMETRIOSIS	s9vAQf	finn-b-N14_ENDOMETRIOSIS	NA	rs62006410	0.0630108	0.0631878	0.318668
5	Interleukin-7 levels	Endometriosis || id:finn-b-N14_ENDOMETRIOSIS	s9vAQf	finn-b-N14_ENDOMETRIOSIS	NA	rs75904417	0.0391521	0.0737009	0.59526
6	Interleukin-7 levels	Endometriosis || id:finn-b-N14_ENDOMETRIOSIS	s9vAQf	finn-b-N14_ENDOMETRIOSIS	NA	rs77981494	0.0513166	0.0727581	0.48062
7	Interleukin-7 levels	Endometriosis || id:finn-b-N14_ENDOMETRIOSIS	s9vAQf	finn-b-N14_ENDOMETRIOSIS	NA	rs142397827	-0.00717562	0.0707259	0.919188
8	Interleukin-7 levels	Endometriosis || id:finn-b-N14_ENDOMETRIOSIS	s9vAQf	finn-b-N14_ENDOMETRIOSIS	NA	rs17091524	-0.00925817	0.0698268	0.894519
9	Interleukin-7 levels	Endometriosis || id:finn-b-N14_ENDOMETRIOSIS	s9vAQf	finn-b-N14_ENDOMETRIOSIS	NA	rs28793375	0.0175733	0.0760625	0.817285
10	Interleukin-7 levels	Endometriosis || id:finn-b-N14_ENDOMETRIOSIS	s9vAQf	finn-b-N14_ENDOMETRIOSIS	NA	All	0.0210674	0.0681241	0.757131

## Sheet: IL-8_leave-one-out 
Polycystic Ovary Syndrome (finn-b-E4_PCOS)
	exposure	outcome	id.exposure	id.outcome	sample size	SNP	b	se	p
1	Interleukin-8 levels	Polycystic ovarian syndrome || id:finn-b-E4_PCOS	3a8PfL	finn-b-E4_PCOS	NA	rs11634944	-0.0626563	0.416364	0.880382
2	Interleukin-8 levels	Polycystic ovarian syndrome || id:finn-b-E4_PCOS	3a8PfL	finn-b-E4_PCOS	NA	rs141926526	0.150805	0.32028	0.637746
3	Interleukin-8 levels	Polycystic ovarian syndrome || id:finn-b-E4_PCOS	3a8PfL	finn-b-E4_PCOS	NA	rs2673604	0.0965471	0.386712	0.802849
4	Interleukin-8 levels	Polycystic ovarian syndrome || id:finn-b-E4_PCOS	3a8PfL	finn-b-E4_PCOS	NA	rs12075	-0.297076	0.287723	0.301834
5	Interleukin-8 levels	Polycystic ovarian syndrome || id:finn-b-E4_PCOS	3a8PfL	finn-b-E4_PCOS	NA	All	-0.0254378	0.297136	0.931776
Endometriosis (finn-b-N14_ENDOMETRIOSIS)
	exposure	outcome	id.exposure	id.outcome	sample size	SNP	b	se	p
1	Interleukin-8 levels	Endometriosis || id:finn-b-N14_ENDOMETRIOSIS	Q0pcIa	finn-b-N14_ENDOMETRIOSIS	NA	rs11634944	0.0737948	0.0961431	0.442754
2	Interleukin-8 levels	Endometriosis || id:finn-b-N14_ENDOMETRIOSIS	Q0pcIa	finn-b-N14_ENDOMETRIOSIS	NA	rs141926526	0.0587519	0.0864039	0.496525
3	Interleukin-8 levels	Endometriosis || id:finn-b-N14_ENDOMETRIOSIS	Q0pcIa	finn-b-N14_ENDOMETRIOSIS	NA	rs2673604	0.160771	0.0876545	0.066633
4	Interleukin-8 levels	Endometriosis || id:finn-b-N14_ENDOMETRIOSIS	Q0pcIa	finn-b-N14_ENDOMETRIOSIS	NA	rs12075	0.0704458	0.0965144	0.465452
5	Interleukin-8 levels	Endometriosis || id:finn-b-N14_ENDOMETRIOSIS	Q0pcIa	finn-b-N14_ENDOMETRIOSIS	NA	All	0.0907456	0.0756903	0.230564

## Sheet: IL-9_leave-one-out 
Polycystic Ovary Syndrome (finn-b-E4_PCOS)
	exposure	outcome	id.exposure	id.outcome	sample size	SNP	b	se	p
1	Interleukin-9 levels	Polycystic ovarian syndrome || id:finn-b-E4_PCOS	BB3P4H	finn-b-E4_PCOS	NA	rs4880409	-0.371273	0.216484	0.0863428
2	Interleukin-9 levels	Polycystic ovarian syndrome || id:finn-b-E4_PCOS	BB3P4H	finn-b-E4_PCOS	NA	rs7242404	-0.159484	0.235165	0.497659
3	Interleukin-9 levels	Polycystic ovarian syndrome || id:finn-b-E4_PCOS	BB3P4H	finn-b-E4_PCOS	NA	rs76963786	-0.170937	0.255713	0.503832
4	Interleukin-9 levels	Polycystic ovarian syndrome || id:finn-b-E4_PCOS	BB3P4H	finn-b-E4_PCOS	NA	rs41294750	-0.402769	0.259696	0.12092
5	Interleukin-9 levels	Polycystic ovarian syndrome || id:finn-b-E4_PCOS	BB3P4H	finn-b-E4_PCOS	NA	rs61867538	-0.307322	0.308321	0.318881
6	Interleukin-9 levels	Polycystic ovarian syndrome || id:finn-b-E4_PCOS	BB3P4H	finn-b-E4_PCOS	NA	rs7232268	-0.323576	0.282373	0.25183
7	Interleukin-9 levels	Polycystic ovarian syndrome || id:finn-b-E4_PCOS	BB3P4H	finn-b-E4_PCOS	NA	All	-0.290543	0.235802	0.217894
Endometriosis (finn-b-N14_ENDOMETRIOSIS)
	exposure	outcome	id.exposure	id.outcome	samplesize	SNP	b	se	p
1	Interleukin-9 levels	Endometriosis || id:finn-b-N14_ENDOMETRIOSIS	ZA6r7r	finn-b-N14_ENDOMETRIOSIS	NA	rs4880409	0.121852	0.064897	0.0604321
2	Interleukin-9 levels	Endometriosis || id:finn-b-N14_ENDOMETRIOSIS	ZA6r7r	finn-b-N14_ENDOMETRIOSIS	NA	rs7242404	0.167009	0.0686133	0.0149302
3	Interleukin-9 levels	Endometriosis || id:finn-b-N14_ENDOMETRIOSIS	ZA6r7r	finn-b-N14_ENDOMETRIOSIS	NA	rs76963786	0.132865	0.0695344	0.0560326
4	Interleukin-9 levels	Endometriosis || id:finn-b-N14_ENDOMETRIOSIS	ZA6r7r	finn-b-N14_ENDOMETRIOSIS	NA	rs41294750	0.131399	0.0695358	0.0588028
5	Interleukin-9 levels	Endometriosis || id:finn-b-N14_ENDOMETRIOSIS	ZA6r7r	finn-b-N14_ENDOMETRIOSIS	NA	rs61867538	0.161218	0.0737157	0.0287413
6	Interleukin-9 levels	Endometriosis || id:finn-b-N14_ENDOMETRIOSIS	ZA6r7r	finn-b-N14_ENDOMETRIOSIS	NA	rs7232268	0.121912	0.0682167	0.0739167
7	Interleukin-9 levels	Endometriosis || id:finn-b-N14_ENDOMETRIOSIS	ZA6r7r	finn-b-N14_ENDOMETRIOSIS	NA	All	0.138567	0.062934	0.0276801

## Sheet: IL-10_leave-one-out 
Polycystic Ovary Syndrome (finn-b-E4_PCOS)
	exposure	outcome	id.exposure	id.outcome	sample size	SNP	b	se	p
1	Interleukin-10 levels	Polycystic ovarian syndrome || id:finn-b-E4_PCOS	Pml39o	finn-b-E4_PCOS	NA	rs10457128	-0.270288	0.22909	0.238066
2	Interleukin-10 levels	Polycystic ovarian syndrome || id:finn-b-E4_PCOS	Pml39o	finn-b-E4_PCOS	NA	rs10493718	-0.433207	0.228338	0.0577994
3	Interleukin-10 levels	Polycystic ovarian syndrome || id:finn-b-E4_PCOS	Pml39o	finn-b-E4_PCOS	NA	rs11206302	-0.343775	0.227375	0.130552
4	Interleukin-10 levels	Polycystic ovarian syndrome || id:finn-b-E4_PCOS	Pml39o	finn-b-E4_PCOS	NA	rs2086656	-0.343626	0.226655	0.129501
5	Interleukin-10 levels	Polycystic ovarian syndrome || id:finn-b-E4_PCOS	Pml39o	finn-b-E4_PCOS	NA	rs7088799	-0.18788	0.228963	0.411891
6	Interleukin-10 levels	Polycystic ovarian syndrome || id:finn-b-E4_PCOS	Pml39o	finn-b-E4_PCOS	NA	rs282258	-0.336278	0.234456	0.151489
7	Interleukin-10 levels	Polycystic ovarian syndrome || id:finn-b-E4_PCOS	Pml39o	finn-b-E4_PCOS	NA	rs3025021	-0.259102	0.231109	0.262234
	Interleukin-10 levels	Polycystic ovarian syndrome || id:finn-b-E4_PCOS	Pml39o	finn-b-E4_PCOS	NA	rs465757	-0.313463	0.228123	0.169412
9	Interleukin-10 levels	Polycystic ovarian syndrome || id:finn-b-E4_PCOS	Pml39o	finn-b-E4_PCOS	NA	rs6085948	-0.319705	0.228045	0.160934
10	Interleukin-10 levels	Polycystic ovarian syndrome || id:finn-b-E4_PCOS	Pml39o	finn-b-E4_PCOS	NA	rs6458375	-0.351515	0.22807	0.123254
11	Interleukin-10 levels	Polycystic ovarian syndrome || id:finn-b-E4_PCOS	Pml39o	finn-b-E4_PCOS	NA	All	-0.316089	0.217242	0.145667
Endometriosis (finn-b-N14_ENDOMETRIOSIS)
	exposure	outcome	id.exposure	id.outcome	sample size	SNP	b	se	p
1	Interleukin-10 levels	Endometriosis || id:finn-b-N14_ENDOMETRIOSIS	HZVWG0	finn-b-N14_ENDOMETRIOSIS	NA	rs10457128	-0.0202125	0.0708353	0.77538
2	Interleukin-10 levels	Endometriosis || id:finn-b-N14_ENDOMETRIOSIS	HZVWG0	finn-b-N14_ENDOMETRIOSIS	NA	rs10493718	-0.00492646	0.0705686	0.944344
3	Interleukin-10 levels	Endometriosis || id:finn-b-N14_ENDOMETRIOSIS	HZVWG0	finn-b-N14_ENDOMETRIOSIS	NA	rs11206302	-0.00274015	0.070342	0.968926
4	Interleukin-10 levels	Endometriosis || id:finn-b-N14_ENDOMETRIOSIS	HZVWG0	finn-b-N14_ENDOMETRIOSIS	NA	rs2086656	-0.0124609	0.070075	0.858862
5	Interleukin-10 levels	Endometriosis || id:finn-b-N14_ENDOMETRIOSIS	HZVWG0	finn-b-N14_ENDOMETRIOSIS	NA	rs7088799	0.000622895	0.0708025	0.992981
6	Interleukin-10 levels	Endometriosis || id:finn-b-N14_ENDOMETRIOSIS	HZVWG0	finn-b-N14_ENDOMETRIOSIS	NA	rs282258	-0.0108301	0.072504	0.881259
7	Interleukin-10 levels	Endometriosis || id:finn-b-N14_ENDOMETRIOSIS	HZVWG0	finn-b-N14_ENDOMETRIOSIS	NA	rs3025021	-0.012293	0.0714298	0.86336
8	Interleukin-10 levels	Endometriosis || id:finn-b-N14_ENDOMETRIOSIS	HZVWG0	finn-b-N14_ENDOMETRIOSIS	NA	rs465757	-0.0363752	0.07057	0.60624
9	Interleukin-10 levels	Endometriosis || id:finn-b-N14_ENDOMETRIOSIS	HZVWG0	finn-b-N14_ENDOMETRIOSIS	NA	rs6085948	-0.0396741	0.070525	0.573739
10	Interleukin-10 levels	Endometriosis || id:finn-b-N14_ENDOMETRIOSIS	HZVWG0	finn-b-N14_ENDOMETRIOSIS	NA	rs6458375	0.0131052	0.0704739	0.852477
11	Interleukin-10 levels	Endometriosis || id:finn-b-N14_ENDOMETRIOSIS	HZVWG0	finn-b-N14_ENDOMETRIOSIS	NA	All	-0.0125811	0.0671702	0.851424

## Sheet: IL-12_leave-one-out 
Polycystic Ovary Syndrome (finn-b-E4_PCOS)
	exposure	outcome	id.exposure	id.outcome	sample size	SNP	b	se	p
1	Interleukin-12p70 levels	Polycystic ovarian syndrome || id:finn-b-E4_PCOS	ZmhNIt	finn-b-E4_PCOS	NA	rs10948472	-0.0739225	0.369221	0.841315
2	Interleukin-12p70 levels	Polycystic ovarian syndrome || id:finn-b-E4_PCOS	ZmhNIt	finn-b-E4_PCOS	NA	rs12199215	-0.0161221	0.388832	0.966927
3	Interleukin-12p70 levels	Polycystic ovarian syndrome || id:finn-b-E4_PCOS	ZmhNIt	finn-b-E4_PCOS	NA	rs282258	-0.0834238	0.369312	0.821287
4	Interleukin-12p70 levels	Polycystic ovarian syndrome || id:finn-b-E4_PCOS	ZmhNIt	finn-b-E4_PCOS	NA	rs2893923	0.141405	0.255995	0.580693
5	Interleukin-12p70 levels	Polycystic ovarian syndrome || id:finn-b-E4_PCOS	ZmhNIt	finn-b-E4_PCOS	NA	rs71361173	-0.0563186	0.366338	0.87782
6	Interleukin-12p70 levels	Polycystic ovarian syndrome || id:finn-b-E4_PCOS	ZmhNIt	finn-b-E4_PCOS	NA	rs72831623	-0.305422	0.324352	0.346378
7	Interleukin-12p70 levels	Polycystic ovarian syndrome || id:finn-b-E4_PCOS	ZmhNIt	finn-b-E4_PCOS	NA	rs782107	-0.219994	0.337544	0.514562
8	Interleukin-12p70 levels	Polycystic ovarian syndrome || id:finn-b-E4_PCOS	ZmhNIt	finn-b-E4_PCOS	NA	rs79121401	-0.186017	0.360267	0.605623
9	Interleukin-12p70 levels	Polycystic ovarian syndrome || id:finn-b-E4_PCOS	ZmhNIt	finn-b-E4_PCOS	NA	All	-0.100108	0.326243	0.758957
Endometriosis (finn-b-N14_ENDOMETRIOSIS)
	exposure	outcome	id.exposure	id.outcome	sample size	SNP	b	se	p
1	Interleukin-12p70 levels	Endometriosis || id:finn-b-N14_ENDOMETRIOSIS	ZIZOU1	finn-b-N14_ENDOMETRIOSIS	NA	rs10948472	-0.0200812	0.0785242	0.798157
2	Interleukin-12p70 levels	Endometriosis || id:finn-b-N14_ENDOMETRIOSIS	ZIZOU1	finn-b-N14_ENDOMETRIOSIS	NA	rs12199215	0.00370093	0.0839559	0.964839
3	Interleukin-12p70 levels	Endometriosis || id:finn-b-N14_ENDOMETRIOSIS	ZIZOU1	finn-b-N14_ENDOMETRIOSIS	NA	rs282258	-0.0158164	0.0783309	0.839981
4	Interleukin-12p70 levels	Endometriosis || id:finn-b-N14_ENDOMETRIOSIS	ZIZOU1	finn-b-N14_ENDOMETRIOSIS	NA	rs2893923	0.0177511	0.0798649	0.824108
5	Interleukin-12p70 levels	Endometriosis || id:finn-b-N14_ENDOMETRIOSIS	ZIZOU1	finn-b-N14_ENDOMETRIOSIS	NA	rs71361173	-0.035766	0.0784921	0.648632
6	Interleukin-12p70 levels	Endometriosis || id:finn-b-N14_ENDOMETRIOSIS	ZIZOU1	finn-b-N14_ENDOMETRIOSIS	NA	rs72831623	-0.0768134	0.0816183	0.346638
7	Interleukin-12p70 levels	Endometriosis || id:finn-b-N14_ENDOMETRIOSIS	ZIZOU1	finn-b-N14_ENDOMETRIOSIS	NA	rs782107	-0.0144527	0.0786086	0.854126
8	Interleukin-12p70 levels	Endometriosis || id:finn-b-N14_ENDOMETRIOSIS	ZIZOU1	finn-b-N14_ENDOMETRIOSIS	NA	rs79121401	0.00250639	0.0786014	0.974562
9	Interleukin-12p70 levels	Endometriosis || id:finn-b-N14_ENDOMETRIOSIS	ZIZOU1	finn-b-N14_ENDOMETRIOSIS	NA	All	-0.0172992	0.0745378	0.816471

[truncated: 8 more sheets: IL-13_leave-one-out , IL-16_leave-one-out , IL-17_leave-one-out , IL-18_leave-one-out , CCL2_leave-one-out, CRP_leave-one-out, IFN-Y_leave-one-out , TNF-A_leave-one-out ]
