# Supplementary material for: Exploring Causal Associations Between Serum Inflammatory Markers and Female Reproductive Disorders: A Mendelian Randomisation Study
Source: Biomolecules. 2024 Dec 2;14(12):1544. doi: 10.3390/biom14121544 (PMC11674023; doi:10.3390/biom14121544)
Supplement: Supplementary file 1 [file biomolecules-14-01544-s001.zip › Supplementary data file S3_Data harmonization_with f-statistics_Inflammation and reproductive conditions.xlsx]

## Sheet: Harmonized data_CCL2 v FIANOV
	SNP	effect_allele.exposure	other_allele.exposure	effect_allele.outcome	other_allele.outcome	beta.exposure	beta.outcome	eaf.exposure	eaf.outcome	remove	palindromic	ambiguous	id.outcome	chr	pos	se.outcome	samplesize.outcome	pval.outcome	outcome	originalname.outcome	outcome.deprecated	mr_keep.outcome	data_source.outcome	chr.exposure	gene.exposure	se.exposure	pval.exposure	units.exposure	exposure	mr_keep.exposure	pval_origin.exposure	units.exposure_dat	id.exposure	action	mr_keep
1	rs10145849	A	G	A	G	-0.0755	-0.0249	NA	0.3651	FALSE	FALSE	TRUE	finn-b-N14_FIANOV	14	82941991	0.0461	NA	0.5881	Female infertility, associated with anovulation || id:finn-b-N14_FIANOV	Female infertility, associated with anovulation	Female infertility, associated with anovulation || ||	TRUE	igd	14	NR	0.0160714	3e-06	SD units increase	Monocyte chemoattractant protein-1 levels (SD units increase)	FALSE	reported	SD units increase	ycpxdN	2	FALSE
2	rs116425179	G	A	G	A	0.1476	0.0348	NA	0.1126	FALSE	FALSE	FALSE	finn-b-N14_FIANOV	3	45598703	0.0703	NA	0.6205	Female infertility, associated with anovulation || id:finn-b-N14_FIANOV	Female infertility, associated with anovulation	Female infertility, associated with anovulation || ||	TRUE	igd	3	NR	0.0255102	6e-09	SD units increase	Monocyte chemoattractant protein-1 levels (SD units increase)	TRUE	reported	SD units increase	ycpxdN	2	TRUE
3	rs11720094	C	G	C	G	-0.1058	0.103	NA	0.5418	TRUE	TRUE	TRUE	finn-b-N14_FIANOV	3	46559911	0.0445	NA	0.02069	Female infertility, associated with anovulation || id:finn-b-N14_FIANOV	Female infertility, associated with anovulation	Female infertility, associated with anovulation || ||	TRUE	igd	3	NR	0.0158163	2e-11	SD units increase	Monocyte chemoattractant protein-1 levels (SD units increase)	FALSE	reported	SD units increase	ycpxdN	2	FALSE
4	rs145155829	C	T	C	T	0.2153	-0.1248	NA	0.96199	FALSE	FALSE	FALSE	finn-b-N14_FIANOV	1	44165646	0.1178	NA	0.2895	Female infertility, associated with anovulation || id:finn-b-N14_FIANOV	Female infertility, associated with anovulation	Female infertility, associated with anovulation || ||	TRUE	igd	1	NR	0.0484694	4e-06	SD units increase	Monocyte chemoattractant protein-1 levels (SD units increase)	TRUE	reported	SD units increase	ycpxdN	2	TRUE
5	rs146522229	C	T	C	T	0.5976	0.5337	NA	0.995662	FALSE	FALSE	FALSE	finn-b-N14_FIANOV	19	47798480	0.3356	NA	0.1118	Female infertility, associated with anovulation || id:finn-b-N14_FIANOV	Female infertility, associated with anovulation	Female infertility, associated with anovulation || ||	TRUE	igd	19	NR	0.117347	4e-07	SD units increase	Monocyte chemoattractant protein-1 levels (SD units increase)	TRUE	reported	SD units increase	ycpxdN	2	TRUE
6	rs16837903	G	A	G	A	0.1101	0.0251	NA	0.8657	FALSE	FALSE	FALSE	finn-b-N14_FIANOV	1	150552042	0.0653	NA	0.7003	Female infertility, associated with anovulation || id:finn-b-N14_FIANOV	Female infertility, associated with anovulation	Female infertility, associated with anovulation || ||	TRUE	igd	1	NR	0.0239796	4e-06	SD units increase	Monocyte chemoattractant protein-1 levels (SD units increase)	TRUE	reported	SD units increase	ycpxdN	2	TRUE
7	rs2228467	C	T	C	T	0.2637	0.0733	NA	0.07584	FALSE	FALSE	FALSE	finn-b-N14_FIANOV	3	42906116	0.0837	NA	0.381	Female infertility, associated with anovulation || id:finn-b-N14_FIANOV	Female infertility, associated with anovulation	Female infertility, associated with anovulation || ||	TRUE	igd	3	ACKR2	0.0280612	9e-20	SD units increase	Monocyte chemoattractant protein-1 levels (SD units increase)	TRUE	reported	SD units increase	ycpxdN	2	TRUE
8	rs6703348	G	C	G	C	0.145	0.0561	NA	0.2671	TRUE	TRUE	TRUE	finn-b-N14_FIANOV	1	159291683	0.0503	NA	0.2644	Female infertility, associated with anovulation || id:finn-b-N14_FIANOV	Female infertility, associated with anovulation	Female infertility, associated with anovulation || ||	TRUE	igd	1	NR	0.0178571	5e-16	SD units increase	Monocyte chemoattractant protein-1 levels (SD units increase)	FALSE	reported	SD units increase	ycpxdN	2	FALSE
9	rs10744620	C	T	C	T	-0.0788	-0.0078	NA	0.6326	FALSE	FALSE	FALSE	finn-b-N14_FIANOV	12	3739094	0.0461	NA	0.866	Female infertility, associated with anovulation || id:finn-b-N14_FIANOV	Female infertility, associated with anovulation	Female infertility, associated with anovulation || ||	TRUE	igd	12	NR	0.0160714	1e-06	SD units decrease	Monocyte chemoattractant protein-1 levels (SD units decrease)	TRUE	reported	SD units decrease	ycpxdN	2	TRUE
10	rs111995966	G	T	G	T	-0.1452	-0.049	NA	0.07743	FALSE	FALSE	FALSE	finn-b-N14_FIANOV	2	109174969	0.0843	NA	0.561399	Female infertility, associated with anovulation || id:finn-b-N14_FIANOV	Female infertility, associated with anovulation	Female infertility, associated with anovulation || ||	TRUE	igd	2	NR	0.0311224	3e-06	SD units decrease	Monocyte chemoattractant protein-1 levels (SD units decrease)	TRUE	reported	SD units decrease	ycpxdN	2	TRUE
11	rs12075	G	A	G	A	-0.2185	-0.0645	NA	0.4685	FALSE	FALSE	FALSE	finn-b-N14_FIANOV	1	159175354	0.0446	NA	0.1478	Female infertility, associated with anovulation || id:finn-b-N14_FIANOV	Female infertility, associated with anovulation	Female infertility, associated with anovulation || ||	TRUE	igd	1	ACKR1	0.0153061	1e-44	SD units decrease	Monocyte chemoattractant protein-1 levels (SD units decrease)	TRUE	reported	SD units decrease	ycpxdN	2	TRUE
12	rs36132109	G	T	G	T	-0.1027	0.0721	NA	0.6221	FALSE	FALSE	FALSE	finn-b-N14_FIANOV	3	43027004	0.0461	NA	0.1175	Female infertility, associated with anovulation || id:finn-b-N14_FIANOV	Female infertility, associated with anovulation	Female infertility, associated with anovulation || ||	TRUE	igd	3	NR	0.0163265	3e-10	SD units decrease	Monocyte chemoattractant protein-1 levels (SD units decrease)	TRUE	reported	SD units decrease	ycpxdN	2	TRUE
13	rs56212190	C	T	C	T	-0.181	-0.1622	NA	0.95062	FALSE	FALSE	FALSE	finn-b-N14_FIANOV	1	42168539	0.1028	NA	0.1145	Female infertility, associated with anovulation || id:finn-b-N14_FIANOV	Female infertility, associated with anovulation	Female infertility, associated with anovulation || ||	TRUE	igd	1	NR	0.0357143	1e-06	SD units decrease	Monocyte chemoattractant protein-1 levels (SD units decrease)	TRUE	reported	SD units decrease	ycpxdN	2	TRUE
14	rs62246129	T	A	T	A	-0.2902	-0.1441	NA	0.92835	FALSE	TRUE	TRUE	finn-b-N14_FIANOV	3	46423928	0.0869	NA	0.0971091	Female infertility, associated with anovulation || id:finn-b-N14_FIANOV	Female infertility, associated with anovulation	Female infertility, associated with anovulation || ||	TRUE	igd	3	NR	0.0306122	1e-19	SD units decrease	Monocyte chemoattractant protein-1 levels (SD units decrease)	TRUE	reported	SD units decrease	ycpxdN	2	FALSE
15	rs7197349	G	A	G	A	-0.0968	0.0927	NA	0.1944	FALSE	FALSE	FALSE	finn-b-N14_FIANOV	16	78687219	0.056	NA	0.09749	Female infertility, associated with anovulation || id:finn-b-N14_FIANOV	Female infertility, associated with anovulation	Female infertility, associated with anovulation || ||	TRUE	igd	16	NR	0.0206633	3e-06	SD units decrease	Monocyte chemoattractant protein-1 levels (SD units decrease)	TRUE	reported	SD units decrease	ycpxdN	2	TRUE
16	rs78629618	C	T	C	T	-0.1188	0.084	NA	0.1152	FALSE	FALSE	FALSE	finn-b-N14_FIANOV	3	46880130	0.0705	NA	0.2333	Female infertility, associated with anovulation || id:finn-b-N14_FIANOV	Female infertility, associated with anovulation	Female infertility, associated with anovulation || ||	TRUE	igd	3	NR	0.0260204	4e-06	SD units decrease	Monocyte chemoattractant protein-1 levels (SD units decrease)	TRUE	reported	SD units decrease	ycpxdN	2	TRUE
17	rs9317045	C	A	C	A	-0.1134	-0.0698	NA	0.1459	FALSE	FALSE	FALSE	finn-b-N14_FIANOV	13	59630038	0.0631	NA	0.2689	Female infertility, associated with anovulation || id:finn-b-N14_FIANOV	Female infertility, associated with anovulation	Female infertility, associated with anovulation || ||	TRUE	igd	13	NR	0.0237245	2e-06	SD units decrease	Monocyte chemoattractant protein-1 levels (SD units decrease)	TRUE	reported	SD units decrease	ycpxdN	2	TRUE

## Sheet: Harmonized data_IL-8 v FIANOV
	SNP	effect_allele.exposure	other_allele.exposure	effect_allele.outcome	other_allele.outcome	beta.exposure	beta.outcome	eaf.exposure	eaf.outcome	remove	palindromic	ambiguous	id.outcome	chr	pos	se.outcome	samplesize.outcome	pval.outcome	outcome	originalname.outcome	outcome.deprecated	mr_keep.outcome	data_source.outcome	chr.exposure	gene.exposure	se.exposure	pval.exposure	units.exposure	exposure	mr_keep.exposure	pval_origin.exposure	units.exposure_dat	id.exposure	action	mr_keep
1	rs11634944	C	T	C	T	0.1214	0.0571	NA	0.3445	FALSE	FALSE	FALSE	finn-b-N14_FIANOV	15	25183093	0.0469	NA	0.2227	Female infertility, associated with anovulation || id:finn-b-N14_FIANOV	Female infertility, associated with anovulation	Female infertility, associated with anovulation || ||	TRUE	igd	15	NR	0.0252551	1e-06	SD units increase	Interleukin-8 levels (SD units increase)	TRUE	reported	SD units increase	iUWAGF	2	TRUE
2	rs141926526	C	A	C	A	0.6149	0.3261	NA	0.008357	FALSE	FALSE	FALSE	finn-b-N14_FIANOV	7	32848640	0.2509	NA	0.1937	Female infertility, associated with anovulation || id:finn-b-N14_FIANOV	Female infertility, associated with anovulation	Female infertility, associated with anovulation || ||	TRUE	igd	7	NR	0.130102	3e-06	SD units increase	Interleukin-8 levels (SD units increase)	TRUE	reported	SD units increase	iUWAGF	2	TRUE
3	rs2673604	C	A	C	A	0.1266	0.016	NA	0.3103	FALSE	FALSE	FALSE	finn-b-N14_FIANOV	8	133411607	0.048	NA	0.738901	Female infertility, associated with anovulation || id:finn-b-N14_FIANOV	Female infertility, associated with anovulation	Female infertility, associated with anovulation || ||	TRUE	igd	8	NR	0.0255102	7e-07	SD units increase	Interleukin-8 levels (SD units increase)	TRUE	reported	SD units increase	iUWAGF	2	TRUE
4	rs12075	G	A	G	A	-0.12	-0.0645	NA	0.4685	FALSE	FALSE	FALSE	finn-b-N14_FIANOV	1	159175354	0.0446	NA	0.1478	Female infertility, associated with anovulation || id:finn-b-N14_FIANOV	Female infertility, associated with anovulation	Female infertility, associated with anovulation || ||	TRUE	igd	1	NR	0.0234694	4e-07	SD units decrease	Interleukin-8 levels (SD units decrease)	TRUE	reported	SD units decrease	iUWAGF	2	TRUE

## Sheet: Harmonized data_CCL2 v PCOS
	SNP	effect_allele.exposure	other_allele.exposure	effect_allele.outcome	other_allele.outcome	beta.exposure	beta.outcome	eaf.exposure	eaf.outcome	remove	palindromic	ambiguous	id.outcome	chr	pos	se.outcome	samplesize.outcome	pval.outcome	outcome	originalname.outcome	outcome.deprecated	mr_keep.outcome	data_source.outcome	chr.exposure	gene.exposure	se.exposure	pval.exposure	exposure	mr_keep.exposure	pval_origin.exposure	units.exposure_dat	id.exposure	action	mr_keep	F-statistic
1	rs10145849	A	G	A	G	-0.0755	-0.0193	NA	0.3655	FALSE	FALSE	TRUE	finn-b-E4_POCS	14	82941991	0.059	NA	0.743201	Polycystic ovarian syndrome || id:finn-b-E4_POCS	Polycystic ovarian syndrome	Polycystic ovarian syndrome || ||	TRUE	igd	14	NR	0.0160714	3e-06	Monocyte chemoattractant protein-1 levels	FALSE	reported	SD units increase	GdgXdS	2	FALSE	22.0691
2	rs116425179	G	A	G	A	0.1476	-0.0185	NA	0.1125	FALSE	FALSE	FALSE	finn-b-E4_POCS	3	45598703	0.0904	NA	0.8377	Polycystic ovarian syndrome || id:finn-b-E4_POCS	Polycystic ovarian syndrome	Polycystic ovarian syndrome || ||	TRUE	igd	3	NR	0.0255102	6e-09	Monocyte chemoattractant protein-1 levels	TRUE	reported	SD units increase	GdgXdS	2	TRUE	33.4769
3	rs11720094	C	G	C	G	-0.1058	0.1061	NA	0.5417	TRUE	TRUE	TRUE	finn-b-E4_POCS	3	46559911	0.057	NA	0.0625101	Polycystic ovarian syndrome || id:finn-b-E4_POCS	Polycystic ovarian syndrome	Polycystic ovarian syndrome || ||	TRUE	igd	3	NR	0.0158163	2e-11	Monocyte chemoattractant protein-1 levels	FALSE	reported	SD units increase	GdgXdS	2	FALSE	44.7466
4	rs145155829	C	T	C	T	0.2153	0.1172	NA	0.96181	FALSE	FALSE	FALSE	finn-b-E4_POCS	1	44165646	0.1504	NA	0.4361	Polycystic ovarian syndrome || id:finn-b-E4_POCS	Polycystic ovarian syndrome	Polycystic ovarian syndrome || ||	TRUE	igd	1	NR	0.0484694	4e-06	Monocyte chemoattractant protein-1 levels	TRUE	reported	SD units increase	GdgXdS	2	TRUE	19.7312
5	rs146522229	C	T	C	T	0.5976	0.6927	NA	0.995628	FALSE	FALSE	FALSE	finn-b-E4_POCS	19	47798480	0.4289	NA	0.1063	Polycystic ovarian syndrome || id:finn-b-E4_POCS	Polycystic ovarian syndrome	Polycystic ovarian syndrome || ||	TRUE	igd	19	NR	0.117347	4e-07	Monocyte chemoattractant protein-1 levels	TRUE	reported	SD units increase	GdgXdS	2	TRUE	25.9345
6	rs16837903	G	A	G	A	0.1101	0.0633	NA	0.8656	FALSE	FALSE	FALSE	finn-b-E4_POCS	1	150552042	0.0833	NA	0.4472	Polycystic ovarian syndrome || id:finn-b-E4_POCS	Polycystic ovarian syndrome	Polycystic ovarian syndrome || ||	TRUE	igd	1	NR	0.0239796	4e-06	Monocyte chemoattractant protein-1 levels	TRUE	reported	SD units increase	GdgXdS	2	TRUE	21.081
7	rs2228467	C	T	C	T	0.2637	0.0693	NA	0.07578	FALSE	FALSE	FALSE	finn-b-E4_POCS	3	42906116	0.107	NA	0.517399	Polycystic ovarian syndrome || id:finn-b-E4_POCS	Polycystic ovarian syndrome	Polycystic ovarian syndrome || ||	TRUE	igd	3	ACKR2	0.0280612	9e-20	Monocyte chemoattractant protein-1 levels	TRUE	reported	SD units increase	GdgXdS	2	TRUE	88.3094
8	rs6703348	G	C	G	C	0.145	0.0401	NA	0.267	TRUE	TRUE	TRUE	finn-b-E4_POCS	1	159291683	0.0641	NA	0.5313	Polycystic ovarian syndrome || id:finn-b-E4_POCS	Polycystic ovarian syndrome	Polycystic ovarian syndrome || ||	TRUE	igd	1	NR	0.0178571	5e-16	Monocyte chemoattractant protein-1 levels	FALSE	reported	SD units increase	GdgXdS	2	FALSE	65.9344
9	rs10744620	C	T	C	T	-0.0788	-0.0872	NA	0.6333	FALSE	FALSE	FALSE	finn-b-E4_POCS	12	3739094	0.059	NA	0.1393	Polycystic ovarian syndrome || id:finn-b-E4_POCS	Polycystic ovarian syndrome	Polycystic ovarian syndrome || ||	TRUE	igd	12	NR	0.0160714	1e-06	Monocyte chemoattractant protein-1 levels	TRUE	reported	SD units decrease	GdgXdS	2	TRUE	24.0405
10	rs111995966	G	T	G	T	-0.1452	-0.1872	NA	0.07745	FALSE	FALSE	FALSE	finn-b-E4_POCS	2	109174969	0.1083	NA	0.0839692	Polycystic ovarian syndrome || id:finn-b-E4_POCS	Polycystic ovarian syndrome	Polycystic ovarian syndrome || ||	TRUE	igd	2	NR	0.0311224	3e-06	Monocyte chemoattractant protein-1 levels	TRUE	reported	SD units decrease	GdgXdS	2	TRUE	21.7664
11	rs12075	G	A	G	A	-0.2185	-0.0861	NA	0.4684	FALSE	FALSE	FALSE	finn-b-E4_POCS	1	159175354	0.0571	NA	0.1311	Polycystic ovarian syndrome || id:finn-b-E4_POCS	Polycystic ovarian syndrome	Polycystic ovarian syndrome || ||	TRUE	igd	1	ACKR1	0.0153061	1e-44	Monocyte chemoattractant protein-1 levels	TRUE	reported	SD units decrease	GdgXdS	2	TRUE	203.785
12	rs36132109	G	T	G	T	-0.1027	0.0069	NA	0.6217	FALSE	FALSE	FALSE	finn-b-E4_POCS	3	43027004	0.0588	NA	0.9065	Polycystic ovarian syndrome || id:finn-b-E4_POCS	Polycystic ovarian syndrome	Polycystic ovarian syndrome || ||	TRUE	igd	3	NR	0.0163265	3e-10	Monocyte chemoattractant protein-1 levels	TRUE	reported	SD units decrease	GdgXdS	2	TRUE	39.5688
13	rs56212190	C	T	C	T	-0.181	-0.0805	NA	0.95058	FALSE	FALSE	FALSE	finn-b-E4_POCS	1	42168539	0.1311	NA	0.539299	Polycystic ovarian syndrome || id:finn-b-E4_POCS	Polycystic ovarian syndrome	Polycystic ovarian syndrome || ||	TRUE	igd	1	NR	0.0357143	1e-06	Monocyte chemoattractant protein-1 levels	TRUE	reported	SD units decrease	GdgXdS	2	TRUE	25.6846
14	rs62246129	T	A	T	A	-0.2902	-0.021	NA	0.92821	FALSE	TRUE	TRUE	finn-b-E4_POCS	3	46423928	0.1098	NA	0.8482	Polycystic ovarian syndrome || id:finn-b-E4_POCS	Polycystic ovarian syndrome	Polycystic ovarian syndrome || ||	TRUE	igd	3	NR	0.0306122	1e-19	Monocyte chemoattractant protein-1 levels	TRUE	reported	SD units decrease	GdgXdS	2	FALSE	89.8679
15	rs7197349	G	A	G	A	-0.0968	-0.0329	NA	0.1942	FALSE	FALSE	FALSE	finn-b-E4_POCS	16	78687219	0.072	NA	0.6474	Polycystic ovarian syndrome || id:finn-b-E4_POCS	Polycystic ovarian syndrome	Polycystic ovarian syndrome || ||	TRUE	igd	16	NR	0.0206633	3e-06	Monocyte chemoattractant protein-1 levels	TRUE	reported	SD units decrease	GdgXdS	2	TRUE	21.9459
16	rs78629618	C	T	C	T	-0.1188	0.0838	NA	0.1152	FALSE	FALSE	FALSE	finn-b-E4_POCS	3	46880130	0.0906	NA	0.355	Polycystic ovarian syndrome || id:finn-b-E4_POCS	Polycystic ovarian syndrome	Polycystic ovarian syndrome || ||	TRUE	igd	3	NR	0.0260204	4e-06	Monocyte chemoattractant protein-1 levels	TRUE	reported	SD units decrease	GdgXdS	2	TRUE	20.8451
17	rs9317045	C	A	C	A	-0.1134	-0.072	NA	0.1457	FALSE	FALSE	FALSE	finn-b-E4_POCS	13	59630038	0.081	NA	0.3736	Polycystic ovarian syndrome || id:finn-b-E4_POCS	Polycystic ovarian syndrome	Polycystic ovarian syndrome || ||	TRUE	igd	13	NR	0.0237245	2e-06	Monocyte chemoattractant protein-1 levels	TRUE	reported	SD units decrease	GdgXdS	2	TRUE	22.8472

## Sheet: Harmonized data_IL-2 vs ENDO
	SNP	effect_allele.exposure	other_allele.exposure	effect_allele.outcome	other_allele.outcome	beta.exposure	beta.outcome	eaf.exposure	eaf.outcome	remove	palindromic	ambiguous	id.outcome	chr	pos	se.outcome	samplesize.outcome	pval.outcome	outcome	originalname.outcome	outcome.deprecated	mr_keep.outcome	data_source.outcome	chr.exposure	gene.exposure	se.exposure	pval.exposure	exposure	mr_keep.exposure	pval_origin.exposure	units.exposure_dat	id.exposure	action	mr_keep	F-statistic
1	rs13412535	G	A	G	A	-0.1764	-0.0298	NA	0.795	FALSE	FALSE	FALSE	finn-b-N14_ENDOMETRIOSIS	2	224874874	0.0221	NA	0.1784	Endometriosis || id:finn-b-N14_ENDOMETRIOSIS	Endometriosis	Endometriosis || ||	TRUE	igd	2	NR	0.0331633	1e-07	Interleukin-2 levels	TRUE	reported	SD units decrease	Zm9vgP	2	TRUE	28.2932
2	rs2807544	G	A	G	A	-0.1175	0.0034	NA	0.6181	FALSE	FALSE	FALSE	finn-b-N14_ENDOMETRIOSIS	1	15204245	0.0182	NA	0.8522	Endometriosis || id:finn-b-N14_ENDOMETRIOSIS	Endometriosis	Endometriosis || ||	TRUE	igd	1	NR	0.0252551	3e-06	Interleukin-2 levels	TRUE	reported	SD units decrease	Zm9vgP	2	TRUE	21.646
3	rs80336398	C	T	C	T	-0.4001	-0.1048	NA	0.02599	FALSE	FALSE	FALSE	finn-b-N14_ENDOMETRIOSIS	3	64060934	0.0562	NA	0.0623405	Endometriosis || id:finn-b-N14_ENDOMETRIOSIS	Endometriosis	Endometriosis || ||	TRUE	igd	3	NR	0.0867347	3e-06	Interleukin-2 levels	TRUE	reported	SD units decrease	Zm9vgP	2	TRUE	21.279
4	rs4634519	G	A	G	A	0.1261	-0.0521	NA	0.2732	FALSE	FALSE	FALSE	finn-b-N14_ENDOMETRIOSIS	7	67192928	0.0197	NA	0.008051	Endometriosis || id:finn-b-N14_ENDOMETRIOSIS	Endometriosis	Endometriosis || ||	TRUE	igd	7	NR	0.0270408	3e-06	Interleukin-2 levels	TRUE	reported	SD units increase	Zm9vgP	2	TRUE	21.7466
5	rs62124990	G	T	G	T	0.6961	0.1116	NA	0.98028	FALSE	FALSE	FALSE	finn-b-N14_ENDOMETRIOSIS	2	19238636	0.0635	NA	0.0789296	Endometriosis || id:finn-b-N14_ENDOMETRIOSIS	Endometriosis	Endometriosis || ||	TRUE	igd	2	NR	0.15051	3e-06	Interleukin-2 levels	TRUE	reported	SD units increase	Zm9vgP	2	TRUE	21.39
6	rs7615304	G	A	G	A	0.1172	0.0314	NA	0.5525	FALSE	FALSE	TRUE	finn-b-N14_ENDOMETRIOSIS	3	156675703	0.0176	NA	0.0753408	Endometriosis || id:finn-b-N14_ENDOMETRIOSIS	Endometriosis	Endometriosis || ||	TRUE	igd	3	NR	0.0242347	1e-06	Interleukin-2 levels	FALSE	reported	SD units increase	Zm9vgP	2	FALSE	23.3873

## Sheet: Harmonized data_IL-9 vs ENDO
	SNP	effect_allele.exposure	other_allele.exposure	effect_allele.outcome	other_allele.outcome	beta.exposure	beta.outcome	eaf.exposure	eaf.outcome	remove	palindromic	ambiguous	id.outcome	chr	pos	se.outcome	samplesize.outcome	pval.outcome	outcome	originalname.outcome	outcome.deprecated	mr_keep.outcome	data_source.outcome	chr.exposure	gene.exposure	se.exposure	pval.exposure	exposure	mr_keep.exposure	pval_origin.exposure	units.exposure_dat	id.exposure	action	mr_keep	F-statistic
1	rs117807175	G	C	G	C	0.5143	-0.005	NA	0.98649	FALSE	TRUE	TRUE	finn-b-N14_ENDOMETRIOSIS	14	62606535	0.0782	NA	0.9491	Endometriosis || id:finn-b-N14_ENDOMETRIOSIS	Endometriosis	Endometriosis || ||	TRUE	igd	14	NR	0.109694	4e-06	Interleukin-9 levels	TRUE	reported	SD units increase	S6hAEB	2	FALSE	21.9821
2	rs3736858	G	C	G	C	0.1374	-0.0217	NA	0.2043	TRUE	TRUE	TRUE	finn-b-N14_ENDOMETRIOSIS	13	76415379	0.0219	NA	0.3212	Endometriosis || id:finn-b-N14_ENDOMETRIOSIS	Endometriosis	Endometriosis || ||	TRUE	igd	13	NR	0.0293367	3e-06	Interleukin-9 levels	FALSE	reported	SD units increase	S6hAEB	2	FALSE	21.9356
3	rs4880409	C	T	C	T	0.3355	0.135	NA	0.0104	FALSE	FALSE	FALSE	finn-b-N14_ENDOMETRIOSIS	10	134330220	0.0865	NA	0.1183	Endometriosis || id:finn-b-N14_ENDOMETRIOSIS	Endometriosis	Endometriosis || ||	TRUE	igd	10	NR	0.0739796	3e-06	Interleukin-9 levels	TRUE	reported	SD units increase	S6hAEB	2	TRUE	20.5665
4	rs7242404	G	A	G	A	0.1228	-0.0015	NA	0.7116	FALSE	FALSE	FALSE	finn-b-N14_ENDOMETRIOSIS	18	12741267	0.0194	NA	0.9391	Endometriosis || id:finn-b-N14_ENDOMETRIOSIS	Endometriosis	Endometriosis || ||	TRUE	igd	18	NR	0.0265306	3e-06	Interleukin-9 levels	TRUE	reported	SD units increase	S6hAEB	2	TRUE	21.4241
5	rs76963786	C	T	C	T	0.2865	0.0471	NA	0.95508	FALSE	FALSE	FALSE	finn-b-N14_ENDOMETRIOSIS	12	32039757	0.0424	NA	0.2664	Endometriosis || id:finn-b-N14_ENDOMETRIOSIS	Endometriosis	Endometriosis || ||	TRUE	igd	12	NR	0.0561224	4e-07	Interleukin-9 levels	TRUE	reported	SD units increase	S6hAEB	2	TRUE	26.0601
6	rs41294750	C	T	C	T	-0.3514	-0.0601	NA	0.97054	FALSE	FALSE	FALSE	finn-b-N14_ENDOMETRIOSIS	1	53550640	0.052	NA	0.248	Endometriosis || id:finn-b-N14_ENDOMETRIOSIS	Endometriosis	Endometriosis || ||	TRUE	igd	1	NR	0.0765306	2e-06	Interleukin-9 levels	TRUE	reported	SD units decrease	S6hAEB	2	TRUE	21.083
7	rs61867538	C	T	C	T	-0.3566	-0.0277	NA	0.95586	FALSE	FALSE	FALSE	finn-b-N14_ENDOMETRIOSIS	11	1524506	0.0431	NA	0.5199	Endometriosis || id:finn-b-N14_ENDOMETRIOSIS	Endometriosis	Endometriosis || ||	TRUE	igd	11	NR	0.0790816	4e-06	Interleukin-9 levels	TRUE	reported	SD units decrease	S6hAEB	2	TRUE	20.3335
8	rs7232268	G	A	G	A	-0.2759	-0.0645	NA	0.9604	FALSE	FALSE	FALSE	finn-b-N14_ENDOMETRIOSIS	18	67768914	0.045	NA	0.1513	Endometriosis || id:finn-b-N14_ENDOMETRIOSIS	Endometriosis	Endometriosis || ||	TRUE	igd	18	NR	0.0586735	3e-06	Interleukin-9 levels	TRUE	reported	SD units decrease	S6hAEB	2	TRUE	22.1116
